# Supplementary material for: Phylogenetic analyses of 5-hydroxytryptamine 3 (5-HT3) receptors in Metazoa
Source: PLoS One. 2023 Mar 1;18(3):e0281507. doi: 10.1371/journal.pone.0281507 (PMC9977066; doi:10.1371/journal.pone.0281507)
Supplement: S1 Table — (XLS) [file pone.0281507.s001.xls]

## Sheet: Table key
	S1 Table. Details of the 5HT3A, 5HT3B, 5HT3C, 5HT3D, 5HT3E subunit protein sequences downloaded from the NCBI database.
	Entries in red text were excluded from all analyses and the reason is included in the final column
	Notes:
	exclusion criteria (according to Table 1)
	Sequences missing Cys loop and any transmembrane domain were excluded
	sequences with no transmembrane domains were excluded
	sequences with < 4 transmembrane domains were excluded
	To be considered the Cys loop and transmemebrane domains needed to have 20% homology with human 5HT3 subunits
	Cys loop = 15 a.a (20% Homology = 3 a.a)
	TM1 = 21 a.a (20% Homology = 4 a.a)
	TM2 = 21 a.a (20% Homology = 4 a.a)
	TM3 = 21 a.a (20% Homology = 4 a.a)
	TM4 = 21 a.a (20% Homology = 4 a.a)
	Additional reasons for exclusion include:
	1. Large inserts
	2. Misalignment
	Entries highlihgted in yellow were excluded from the web logo analyses of 5HT3A subunits
	due to long N or C terminal containing sequences
	Transmembrane domain is abbreviated as TM

## Sheet: 5HT3A
5HT3A Id	Phyla	Genera	Species	Annotation of the protein sequence	Reason to exclude
ELT94491.1	Annelida	Capitella	teleta	hypothetical protein CAPTEDRAFT_160143 [Capitella teleta]
XP_009019088.1	Annelida	Helobdella	robusta	hypothetical protein HELRODRAFT_81201 [Helobdella robusta]
CAB3239999.1	Arthropoda	Arctia	plantaginis	Unnamed protein product [Arctia plantaginis]
CAB3366786.1	Arthropoda	Cloeon	dipterum	Hypothetical predicted protein [Cloeon dipterum]	Long N or C terminal region
EDW57583.2	Arthropoda	Drosophila	virilis	uncharacterized protein Dvir_GJ18171 [Drosophila virilis]
EFX76216.1	Arthropoda	Daphnia	pulex	hypothetical protein DAPPUDRAFT_55424, partial [Daphnia pulex]
ENN76856.1	Arthropoda	Dendroctonus	ponderosae	hypothetical protein YQE_06697, partial [Dendroctonus ponderosae]
ETN62386.1	Arthropoda	Anopheles	darlingi	hypothetical protein AND_005921 [Anopheles darlingi]	<4 TM domains (Lack 3 domains)
GFG30449.1	Arthropoda	Coptotermes	formosanus	hypothetical protein Cfor_03690 [Coptotermes formosanus]
KAA0187152.1	Arthropoda	Hyalella	azteca	hypothetical protein HAZT_HAZT000616 [Hyalella azteca]
KAB0800277.1	Arthropoda	Photinus	pyralis	hypothetical protein PPYR_06017 [Photinus pyralis]
KAE9536378.1	Arthropoda	Aphis	glycines	hypothetical protein AGLY_007167 [Aphis glycines]
KAF4519445.1	Arthropoda	Ephemera	danica	hypothetical protein B566_EDAN008672, partial [Ephemera danica]
KAF5300392.1	Arthropoda	Abscondita	terminalis	hypothetical protein FQR65_LT01013 [Abscondita terminalis]
KAF7266914.1	Arthropoda	Rhynchophorus	ferrugineus	hypothetical protein GWI33_019841 [Rhynchophorus ferrugineus]
KAF7391312.1	Arthropoda	Vespula	vulgaris	hypothetical protein [Vespula vulgaris]
KAF7403848.1	Arthropoda	Vespula	germanica	hypothetical protein [Vespula germanica]
KAF7427032.1	Arthropoda	Vespula	pensylvanica	hypothetical protein [Vespula pensylvanica]
KDR23473.1	Arthropoda	Zootermopsis	nevadensis	hypothetical protein L798_08675 [Zootermopsis nevadensis]
KNC22799.1	Arthropoda	Lucilia	cuprina	hypothetical protein FF38_04138, partial [Lucilia cuprina]
KQS30083.1	Arthropoda	Drosophila	erecta	uncharacterized protein Dere_GG18059, isoform C [Drosophila erecta]
KXJ72129.1	Arthropoda	Aedes	albopictus	hypothetical protein RP20_CCG018801 [Aedes albopictus]	<4 TM domains (Lack 3 domains)
OXU25983.1	Arthropoda	Trichomalopsis	sarcophagae	hypothetical protein TSAR_004107 [Trichomalopsis sarcophagae]
PCG77624.1	Arthropoda	Heliothis	virescens	hypothetical protein B5V51_6761 [Heliothis virescens]
PNF14165.1	Arthropoda	Cryptotermes	secundus	hypothetical protein B7P43_G13485 [Cryptotermes secundus]	No cys-loop and 4 TM domains
PSN46711.1	Arthropoda	Blattella	germanica	hypothetical protein C0J52_14444 [Blattella germanica]	No cys-loop and 4 TM domains
PZC79131.1	Arthropoda	Helicoverpa	armigera	hypothetical protein B5X24_HaOG216820 [Helicoverpa armigera]
RLU23395.1	Arthropoda	Ooceraea	biroi	hypothetical protein DMN91_003599 [Ooceraea biroi]
RVE49089.1	Arthropoda	Chilo	suppressalis	hypothetical protein evm_006210 [Chilo suppressalis]
RZF44856.1	Arthropoda	Laodelphax	striatellus	hypothetical protein LSTR_LSTR000808 [Laodelphax striatellus]
TDG52197.1	Arthropoda	Drosophila	navojoa	hypothetical protein AWZ03_001478 [Drosophila navojoa]
TGZ32403.1	Arthropoda	Temnothorax	longispinosus	Uncharacterized protein DBV15_06842 [Temnothorax longispinosus]
TMW47392.1	Arthropoda	Sarcophaga	bullata	hypothetical protein DOY81_007527 [Sarcophaga bullata]	Positioned in between other phyla
TMW48669.1	Arthropoda	Sarcophaga	bullata	hypothetical protein DOY81_006258 [Sarcophaga bullata]	duplicate speceis
TRY67230.1	Arthropoda	Tigriopus	californicus	hypothetical protein TCAL_05369, partial [Tigriopus californicus]
VVC39575.1	Arthropoda	Cinara	cedri	hypothetical protein CINCED_3A001737 [Cinara cedri]
XP_002427906.1	Arthropoda	Pediculus	humanus corporis	DrosGluCl, putative [Pediculus humanus corporis]
XP_003397879.2	Arthropoda	Bombus	terrestris	uncharacterized protein LOC100646787 [Bombus terrestris]	Long N or C terminal region
XP_008547912.2	Arthropoda	Microplitis	demolitor	PREDICTED uncharacterized protein LOC103571504 [Microplitis demolitor]	Long N or C terminal region
XP_011066011.1	Arthropoda	Acromyrmex	echinatior	PREDICTED uncharacterized protein LOC105153078 [Acromyrmex echinatior]	Long N or C terminal region
XP_011308184.1	Arthropoda	Fopius	arisanus	PREDICTED uncharacterized protein LOC105269543 [Fopius arisanus]	Long N or C terminal region
XP_011690790.1	Arthropoda	Wasmannia	auropunctata	PREDICTED uncharacterized protein LOC105451804 [Wasmannia auropunctata]	Long N or C terminal region
XP_012219384.1	Arthropoda	Linepithema	humile	PREDICTED uncharacterized protein LOC105670438 [Linepithema humile]	Long N or C terminal region
XP_015036794.1	Arthropoda	Drosophila	pseudoobscura pseudoob	uncharacterized protein Dpse_GA17221, isoform C [Drosophila pseudoobscura pseudoob
XP_017044035.1	Arthropoda	Drosophila	ficusphila	uncharacterized protein LOC108090043 isoform X2 [Drosophila ficusphila]	Long N or C terminal region
XP_017470069.1	Arthropoda	Rhagoletis	zephyria	uncharacterized protein LOC108361814 [Rhagoletis zephyria]	<4 TM domains (Lack 4 domains)
XP_017758780.1	Arthropoda	Eufriesea	mexicana	uncharacterized protein LOC108549775 [Eufriesea mexicana]	Long N or C terminal region
XP_017783004.1	Arthropoda	Nicrophorus	vespilloides	uncharacterized protein LOC108567186 [Nicrophorus vespilloides]	Large N-terminal region
XP_018395304.1	Arthropoda	Cyphomyrmex	costatus	PREDICTED LOW QUALITY PROTEIN uncharacterized protein LOC108773854 [Cyphomyrmex costatus]	Long N or C terminal region
XP_018794797.1	Arthropoda	Bactrocera	latifrons	uncharacterized protein LOC108972606 [Bactrocera latifrons]	Long N or C terminal region
XP_020286066.1	Arthropoda	Pseudomyrmex	gracilis	uncharacterized protein LOC109855834 [Pseudomyrmex gracilis]	Long N or C terminal region
XP_022645425.1	Arthropoda	Varroa	destructor	uncharacterized protein LOC111243713 isoform X1 [Varroa destructor]	Long N or C terminal region
XP_025203734.1	Arthropoda	Melanaphis	sacchari	uncharacterized protein LOC112600660 [Melanaphis sacchari]	Long N or C terminal region
XP_026669888.1	Arthropoda	Ceratina	calcarata	uncharacterized protein LOC108625585 [Ceratina calcarata]	Long N or C terminal region
XP_027213628.1	Arthropoda	Penaeus	vannamei	LOW QUALITY PROTEIN: uncharacterized protein LOC113806665 [Penaeus vannamei]	Large intra TM region
XP_028981813.1	Arthropoda	Diachasma	alloeum	uncharacterized protein LOC107036256 [Diachasma alloeum]	Long N or C terminal region
XP_029041386.1	Arthropoda	Osmia	bicornis bicornis	uncharacterized protein LOC114875361 [Osmia bicornis bicornis]	Large TM4 insert
XP_029155510.1	Arthropoda	Nylanderia	fulva	LOW QUALITY PROTEIN uncharacterized protein LOC114928458, partial [Nylanderia fulva]	Long N or C terminal region
XP_029662817.1	Arthropoda	Formica	exsecta	uncharacterized protein LOC115235286 [Formica exsecta]	Long N or C terminal region
GCF49814.1	Chordata	Paroedura	picta	hypothetical protein parPi_0010628 [Paroedura picta]
KAB0404854.1	Chordata	Balaenoptera	physalus	hypothetical protein E2I00_001644, partial [Balaenoptera physalus]
KAF0023022.1	Chordata	Scophthalmus	maximus	hypothetical protein F2P81_025003 [Scophthalmus maximus]
KAF1378228.1	Chordata	Perca	fluviatilis	hypothetical protein PFLUV_G00188350 [Perca fluviatilis]
KAF4098549.1	Chordata	Onychostoma	macrolepis	hypothetical protein G5714_020579 [Onychostoma macrolepis]
KFM00668.1	Chordata	Aptenodytes	forsteri	5-hydroxytryptamine receptor 3A, partial [Aptenodytes forsteri]
KFQ98910.1	Chordata	Nipponia	nippon	5-hydroxytryptamine receptor 3A, partial [Nipponia nippon]
KPP68743.1	Chordata	Scleropages	formosus	5-hydroxytryptamine receptor 3A-like [Scleropages formosus]
NP_077370.2	Chordata	Rattus	norvegicus	5-hydroxytryptamine receptor 3A precursor [Rattus norvegicus]
PKK19633.1	Chordata	Columba	livia	5-hydroxytryptamine receptor 3A [Columba livia]
PNJ75904.1	Chordata	Pongo	abelii	HTR3A isoform 4, partial [Pongo abelii]
RMB91935.1	Chordata	Hirundo	rustica rustica	hypothetical protein DUI87_31463 [Hirundo rustica rustica]
RXN27043.1	Chordata	Labeo	rohita	5-hydroxytryptamine receptor 3A-like protein [Labeo rohita]	Long N or C terminal region
VTJ86076.1	Chordata	Marmota	monax	Hypothetical predicted protein [Marmota monax]
XP_001149570.1	Chordata	Pan	troglodytes	5-hydroxytryptamine receptor 3A isoform X2 [Pan troglodytes]
XP_003805532.1	Chordata	Pan	paniscus	5-hydroxytryptamine receptor 3A isoform X2 [Pan paniscus]
XP_003910778.3	Chordata	Papio	anubis	5-hydroxytryptamine receptor 3A isoform X2 [Papio anubis]
XP_004273432.1	Chordata	Orcinus	orca	5-hydroxytryptamine receptor 3A isoform X2 [Orcinus orca]
XP_004328646.1	Chordata	Tursiops	truncatus	5-hydroxytryptamine receptor 3A isoform X2 [Tursiops truncatus]
XP_004666516.1	Chordata	Jaculus	jaculus	PREDICTED: 5-hydroxytryptamine receptor 3A isoform X3 [Jaculus jaculus]
XP_004689305.1	Chordata	Condylura	cristata	PREDICTED: 5-hydroxytryptamine receptor 3A isoform X2 [Condylura cristata]
XP_005378209.1	Chordata	Chinchilla	lanigera	PREDICTED: 5-hydroxytryptamine receptor 3A isoform X2 [Chinchilla lanigera]
XP_005579749.1	Chordata	Macaca	fascicularis	PREDICTED: 5-hydroxytryptamine receptor 3A isoform X2 [Macaca fascicularis]
XP_005725536.1	Chordata	Pundamilia	nyererei	PREDICTED: 5-hydroxytryptamine receptor 3A-like [Pundamilia nyererei]
XP_005891968.1	Chordata	Bos	mutus	PREDICTED: 5-hydroxytryptamine receptor 3A isoform X2 [Bos mutus]
XP_005916159.1	Chordata	Haplochromis	burtoni	PREDICTED: 5-hydroxytryptamine receptor 3A-like [Haplochromis burtoni]
XP_006181802.1	Chordata	Camelus	ferus	5-hydroxytryptamine receptor 3A isoform X2 [Camelus ferus]
XP_006207862.1	Chordata	Vicugna	pacos	5-hydroxytryptamine receptor 3A isoform X2 [Vicugna pacos]
XP_006912860.1	Chordata	Pteropus	alecto	5-hydroxytryptamine receptor 3A isoform X3 [Pteropus alecto]
XP_007535559.1	Chordata	Erinaceus	europaeus	PREDICTED: 5-hydroxytryptamine receptor 3A isoform X3 [Erinaceus europaeus]
XP_007934716.1	Chordata	Orycteropus	afer afer	PREDICTED: 5-hydroxytryptamine receptor 3A [Orycteropus afer afer]
XP_008019132.1	Chordata	Chlorocebus	sabaeus	PREDICTED: 5-hydroxytryptamine receptor 3A isoform X2 [Chlorocebus sabaeus]
XP_008071525.1	Chordata	Carlito	syrichta	5-hydroxytryptamine receptor 3A isoform X4 [Carlito syrichta]
XP_008148371.1	Chordata	Eptesicus	fuscus	5-hydroxytryptamine receptor 3A isoform X2 [Eptesicus fuscus]
XP_008277330.1	Chordata	Stegastes	partitus	PREDICTED: 5-hydroxytryptamine receptor 3A [Stegastes partitus]
XP_008426791.1	Chordata	Poecilia	reticulata	PREDICTED: 5-hydroxytryptamine receptor 3A isoform X1 [Poecilia reticulata]
XP_008529353.1	Chordata	Equus	przewalskii	PREDICTED: 5-hydroxytryptamine receptor 3A isoform X2 [Equus przewalskii]
XP_009005082.1	Chordata	Callithrix	jacchus	PREDICTED: 5-hydroxytryptamine receptor 3A isoform X2 [Callithrix jacchus]
XP_009073736.1	Chordata	Acanthisitta	chloris	PREDICTED: 5-hydroxytryptamine receptor 3A-like, partial [Acanthisitta chloris]	No cys-loop and a TM domain
XP_009894240.1	Chordata	Charadrius	vociferus	PREDICTED: 5-hydroxytryptamine receptor 3A-like [Charadrius vociferus]
XP_010191940.1	Chordata	Mesitornis	unicolor	PREDICTED: 5-hydroxytryptamine receptor 3A-like, partial [Mesitornis unicolor]
XP_010332832.1	Chordata	Saimiri	boliviensis boliviensis	PREDICTED: 5-hydroxytryptamine receptor 3A isoform X4 [Saimiri boliviensis boliviensis]
XP_010370669.1	Chordata	Rhinopithecus	roxellana	5-hydroxytryptamine receptor 3A isoform X2 [Rhinopithecus roxellana]
XP_010402086.1	Chordata	Corvus	cornix cornix	5-hydroxytryptamine receptor 3A-like isoform X2 [Corvus cornix cornix]
XP_010722007.1	Chordata	Meleagris	gallopavo	5-hydroxytryptamine receptor 3A isoform X2 [Meleagris gallopavo]
XP_010780064.1	Chordata	Notothenia	coriiceps	PREDICTED: 5-hydroxytryptamine receptor 3A-like [Notothenia coriiceps]
XP_010828662.1	Chordata	Bison	bison bison	PREDICTED: 5-hydroxytryptamine receptor 3A isoform X2 [Bison bison bison]
XP_011363679.1	Chordata	Pteropus	vampyrus	5-hydroxytryptamine receptor 3A isoform X3 [Pteropus vampyrus]
XP_011759618.1	Chordata	Macaca	nemestrina	5-hydroxytryptamine receptor 3A isoform X2 [Macaca nemestrina]
XP_011782168.1	Chordata	Colobus	angolensis palliatus	PREDICTED: 5-hydroxytryptamine receptor 3A isoform X2 [Colobus angolensis palliatus]
XP_012326058.1	Chordata	Aotus	nancymaae	5-hydroxytryptamine receptor 3A isoform X2 [Aotus nancymaae]
XP_012663606.1	Chordata	Otolemur	garnettii	5-hydroxytryptamine receptor 3A isoform X3 [Otolemur garnettii]
XP_012865077.1	Chordata	Dipodomys	ordii	PREDICTED: 5-hydroxytryptamine receptor 3A isoform X2 [Dipodomys ordii]
XP_013132089.1	Chordata	Oreochromis	niloticus	5-hydroxytryptamine receptor 3A isoform X2 [Oreochromis niloticus]
XP_013859395.1	Chordata	Austrofundulus	limnaeus	PREDICTED: 5-hydroxytryptamine receptor 3A-like [Austrofundulus limnaeus]
XP_013992832.1	Chordata	Salmo	salar	PREDICTED: 5-hydroxytryptamine receptor 3A-like [Salmo salar]
XP_014838686.1	Chordata	Poecilia	mexicana	PREDICTED: 5-hydroxytryptamine receptor 3A-like [Poecilia mexicana]
XP_014885967.1	Chordata	Poecilia	latipinna	PREDICTED: 5-hydroxytryptamine receptor 3A-like [Poecilia latipinna]
XP_015225670.1	Chordata	Cyprinodon	variegatus	PREDICTED: 5-hydroxytryptamine receptor 3A-like [Cyprinodon variegatus]
XP_015345533.1	Chordata	Marmota	marmota marmota	PREDICTED: 5-hydroxytryptamine receptor 3A isoform X2 [Marmota marmota marmota]
XP_015817559.1	Chordata	Nothobranchius	furzeri	PREDICTED: 5-hydroxytryptamine receptor 3A-like, partial [Nothobranchius furzeri]
XP_016084173.1	Chordata	Sinocyclocheilus	grahami	PREDICTED: 5-hydroxytryptamine receptor 3A-like [Sinocyclocheilus grahami]
XP_016332759.1	Chordata	Sinocyclocheilus	anshuiensis	PREDICTED: 5-hydroxytryptamine receptor 3A-like [Sinocyclocheilus anshuiensis]
XP_017275335.1	Chordata	Kryptolebias	marmoratus	5-hydroxytryptamine receptor 3A-like [Kryptolebias marmoratus]
XP_017738496.1	Chordata	Rhinopithecus	bieti	PREDICTED: 5-hydroxytryptamine receptor 3A isoform X2 [Rhinopithecus bieti]
XP_017914486.1	Chordata	Capra	hircus	PREDICTED: 5-hydroxytryptamine receptor 3A isoform X4 [Capra hircus]
XP_018544782.1	Chordata	Lates	calcarifer	PREDICTED: 5-hydroxytryptamine receptor 3A-like [Lates calcarifer]
XP_018891497.2	Chordata	Gorilla	gorilla	5-hydroxytryptamine receptor 3A isoform X2 [Gorilla gorilla gorilla]
XP_019520779.1	Chordata	Hipposideros	armiger	PREDICTED: 5-hydroxytryptamine receptor 3A [Hipposideros armiger]
XP_019725056.1	Chordata	Hippocampus	comes	PREDICTED: 5-hydroxytryptamine receptor 3A-like [Hippocampus comes]
XP_019952614.1	Chordata	Paralichthys	olivaceus	PREDICTED: 5-hydroxytryptamine receptor 3A-like [Paralichthys olivaceus]
XP_020035707.1	Chordata	Castor	canadensis	5-hydroxytryptamine receptor 3A isoform X4 [Castor canadensis]
XP_020496197.1	Chordata	Labrus	bergylta	5-hydroxytryptamine receptor 3A-like [Labrus bergylta]
XP_022616583.1	Chordata	Seriola	dumerili	5-hydroxytryptamine receptor 3A-like [Seriola dumerili]
XP_023063823.1	Chordata	Piliocolobus	tephrosceles	5-hydroxytryptamine receptor 3A isoform X2 [Piliocolobus tephrosceles]
XP_023669383.1	Chordata	Paramormyrops	kingsleyae	5-hydroxytryptamine receptor 3A-like [Paramormyrops kingsleyae]
XP_023987108.1	Chordata	Physeter	catodon	5-hydroxytryptamine receptor 3A isoform X2 [Physeter catodon]
XP_024426743.1	Chordata	Desmodus	rotundus	5-hydroxytryptamine receptor 3A isoform X2 [Desmodus rotundus]
XP_025212649.1	Chordata	Theropithecus	gelada	5-hydroxytryptamine receptor 3A isoform X2 [Theropithecus gelada]
XP_026038075.1	Chordata	Astatotilapia	calliptera	5-hydroxytryptamine receptor 3A-like [Astatotilapia calliptera]
XP_026248345.1	Chordata	Urocitellus	parryii	5-hydroxytryptamine receptor 3A isoform X2 [Urocitellus parryii]
XP_026861889.1	Chordata	Electrophorus	electricus	5-hydroxytryptamine receptor 3A-like [Electrophorus electricus]
XP_026937670.1	Chordata	Lagenorhynchus	obliquidens	5-hydroxytryptamine receptor 3A isoform X2 [Lagenorhynchus obliquidens]
XP_027267894.1	Chordata	Cricetulus	griseus	5-hydroxytryptamine receptor 3A [Cricetulus griseus]
XP_027786432.1	Chordata	Marmota	flaviventris	5-hydroxytryptamine receptor 3A isoform X2 [Marmota flaviventris]
XP_028976606.1	Chordata	Esox	lucius	LOW QUALITY PROTEIN: 5-hydroxytryptamine receptor 3A [Esox lucius]
XP_029064651.1	Chordata	Monodon	monoceros	5-hydroxytryptamine receptor 3A [Monodon monoceros]
XP_029546688.1	Chordata	Salmo	trutta	5-hydroxytryptamine receptor 3A-like [Salmo trutta]
XP_029879496.1	Chordata	Aquila	chrysaetos chrysaetos	5-hydroxytryptamine receptor 3A-like isoform X2 [Aquila chrysaetos chrysaetos]
XP_030215795.1	Chordata	Gadus	morhua	5-hydroxytryptamine receptor 3A-like [Gadus morhua]
XP_030602980.1	Chordata	Archocentrus	centrarchus	LOW QUALITY PROTEIN: 5-hydroxytryptamine receptor 3A [Archocentrus centrarchus]
XP_030638860.1	Chordata	Chanos	chanos	5-hydroxytryptamine receptor 3A-like [Chanos chanos]
XP_030684894.1	Chordata	Nomascus	leucogenys	5-hydroxytryptamine receptor 3A isoform X2 [Nomascus leucogenys]
XP_030691031.1	Chordata	Globicephala	melas	5-hydroxytryptamine receptor 3A isoform X2 [Globicephala melas]
XP_031163851.1	Chordata	Sander	lucioperca	5-hydroxytryptamine receptor 3A-like [Sander lucioperca]
XP_031199589.1	Chordata	Mastomys	coucha	5-hydroxytryptamine receptor 3A isoform X3 [Mastomys coucha]
XP_031299536.1	Chordata	Camelus	dromedarius	LOW QUALITY PROTEIN: 5-hydroxytryptamine receptor 3A [Camelus dromedarius]
XP_032024018.1	Chordata	Hylobates	moloch	5-hydroxytryptamine receptor 3A isoform X2 [Hylobates moloch]
XP_032141374.1	Chordata	Sapajus	apella	5-hydroxytryptamine receptor 3A isoform X2 [Sapajus apella]
XP_033060210.1	Chordata	Trachypithecus	francoisi	5-hydroxytryptamine receptor 3A isoform X2 [Trachypithecus francoisi]
XP_034089244.1	Chordata	Gymnodraco	acuticeps	5-hydroxytryptamine receptor 3A [Gymnodraco acuticeps]
XP_034347030.1	Chordata	Arvicanthis	niloticus	5-hydroxytryptamine receptor 3A isoform X3 [Arvicanthis niloticus]
XP_034738061.1	Chordata	Etheostoma	cragini	5-hydroxytryptamine receptor 3A-like [Etheostoma cragini]	Long N or C terminal region
AAP35868.1	Chordata	Homo	sapiens	5-hydroxytryptamine (serotonin) receptor 3A [Homo sapiens]
ACE96312.1	Chordata	Pongo	pygmaeus	5-hydroxytryptamine (serotonin) receptor 3A, partial [Pongo pygmaeus]	No cys-loop and 3 TM domains
CAB1352378.1	Chordata	Coregonus	sp. 'balchen'	unnamed protein product [Coregonus sp. 'balchen']
CAF96649.1	Chordata	Tetraodon	nigroviridis	unnamed protein product, partial [Tetraodon nigroviridis]
CBN81618.1	Chordata	Dicentrarchus	labrax	5-hydroxytryptamine receptor 3A [Dicentrarchus labrax]
CBY22842.1	Chordata	Oikopleura	dioica	unnamed protein product [Oikopleura dioica]	Postioned in between other phyla
EHH23440.1	Chordata	Macaca	mulatta	hypothetical protein EGK_06913 [Macaca mulatta]
ELW64270.1	Chordata	Tupaia	chinensis	5-hydroxytryptamine receptor 3A [Tupaia chinensis]
ETE72600.1	Chordata	Ophiophagus	hannah	5-hydroxytryptamine receptor 3A, partial [Ophiophagus hannah]
GCB70244.1	Chordata	Scyliorhinus	torazame	hypothetical protein scyTo_0001229 [Scyliorhinus torazame]
GCC26242.1	Chordata	Chiloscyllium	punctatum	hypothetical protein [Chiloscyllium punctatum]
KAA0720096.1	Chordata	Triplophysa	tibetana	5-hydroxytryptamine receptor 3A [Triplophysa tibetana]
KAB0348059.1	Chordata	Muntiacus	muntjak	hypothetical protein FD754_012916 [Muntiacus muntjak]
KAB0371113.1	Chordata	Muntiacus	reevesi	hypothetical protein FD755_017522, partial [Muntiacus reevesi]
KAF0873564.1	Chordata	Crocuta	crocuta	5HT3A protein, partial [Crocuta crocuta]
KAF1411525.1	Chordata	Spheniscus	magellanicus	5-hydroxytryptamine receptor 3A, partial [Spheniscus magellanicus]
KAF1429205.1	Chordata	Spheniscus	humboldti	5-hydroxytryptamine receptor 3A, partial [Spheniscus humboldti]
KAF1479074.1	Chordata	Pygoscelis	antarcticus	5-hydroxytryptamine receptor 3A, partial [Pygoscelis antarcticus]
KAF1493319.1	Chordata	Eudyptula	novaehollandiae	5-hydroxytryptamine receptor 3A, partial [Eudyptula novaehollandiae]
KAF1498899.1	Chordata	Megadyptes	antipodes antipodes	5-hydroxytryptamine receptor 3A, partial [Megadyptes antipodes antipodes]
KAF1510957.1	Chordata	Eudyptula	minor	5-hydroxytryptamine receptor 3A, partial [Eudyptula minor]
KAF1533169.1	Chordata	Eudyptes	sclateri	5-hydroxytryptamine receptor 3A, partial [Eudyptes sclateri]
KAF1549972.1	Chordata	Eudyptes	schlegeli	5-hydroxytryptamine receptor 3A, partial [Eudyptes schlegeli]
KAF1571723.1	Chordata	Eudyptes	moseleyi	5-hydroxytryptamine receptor 3A, partial [Eudyptes moseleyi]
KAF1584157.1	Chordata	Eudyptes	pachyrhynchus	5-hydroxytryptamine receptor 3A, partial [Eudyptes pachyrhynchus]
KAF1606914.1	Chordata	Eudyptes	chrysolophus	5-hydroxytryptamine receptor 3A, partial [Eudyptes chrysolophus]
KAF1638955.1	Chordata	Eudyptes	filholi	5-hydroxytryptamine receptor 3A, partial [Eudyptes filholi
KAF1651161.1	Chordata	Aptenodytes	patagonicus	5-hydroxytryptamine receptor 3A, partial [Aptenodytes patagonicus]
KAF1673648.1	Chordata	Pygoscelis	papua	5-hydroxytryptamine receptor 3A, partial [Pygoscelis papua]
KAF2977017.1	Chordata	Melospiza	melodia maxima	hypothetical protein EK904_013084, partial [Melospiza melodia maxima]
KAF3704230.1	Chordata	Channa	argus	5-hydroxytryptamine receptor 3A [Channa argus]
KAF3823593.1	Chordata	Mirounga	leonina	hypothetical protein GH733_007061 [Mirounga leonina]	Large TM4 insert
KAF3835206.1	Chordata	Dissostichus	mawsoni	hypopothetical protein F7725_027764, partial [Dissostichus mawsoni]	Large TM4 insert
KAF4008892.1	Chordata	Cervus	hanglu yarkandensis	hypothetical protein G4228_000420 [Cervus hanglu yarkandensis]
KAF4083067.1	Chordata	Ameiurus	melas	hypothetical protein AMELA_G00135780 [Ameiurus melas]
KAF4796420.1	Chordata	Turdus	rufiventris	5-hydroxytryptamine receptor 3A [Turdus rufiventris]
KFO88255.1	Chordata	Buceros	rhinoceros silvestris	hypothetical protein N320_12859, partial [Buceros rhinoceros silvestris]	Positioned in between other phyla
KFP11268.1	Chordata	Egretta	garzetta	5-hydroxytryptamine receptor 3A, partial [Egretta garzetta]
KFP84400.1	Chordata	Apaloderma	vittatum	hypothetical protein N311_10386, partial [Apaloderma vittatum]	Positioned in between other phyla
KFV74811.1	Chordata	Picoides	pubescens	5-hydroxytryptamine receptor 3A, partial [Picoides pubescens]
KFW04528.1	Chordata	Fulmarus	glacialis	hypothetical protein N327_06331, partial [Fulmarus glacialis]	Positioned in between other phyla
KQK78711.1	Chordata	Amazona	aestiva	5-hydroxytryptamine receptor 3A-like protein [Amazona aestiva]
MBV96963.1	Chordata	Eschrichtius	robustus	5-hydroxytryptamine receptor 3A [Eschrichtius robustus]
NP_001041584.1	Chordata	Canis	lupus familiaris	5-hydroxytryptamine receptor 3A precursor Canis lupus familiaris
NP_001093114.1	Chordata	Mus	musculus	5-hydroxytryptamine receptor 3A isoform 2 precursor Mus musculus
NP_001166178.1	Chordata	precursor	Cavia porcellus	5-hydroxytryptamine receptor 3A precursor [Cavia porcellus]
NP_001288165.1	Chordata	Equus	caballus	5-hydroxytryptamine receptor 3A precursor [Equus caballus]
NP_001297113.1	Chordata	Mustela	putorius furo	5-hydroxytryptamine receptor 3A precursor [Mustela putorius furo]
OBS80992.1	Chordata	Neotoma	lepida	hypothetical protein A6R68_20819, partial [Neotoma lepida]
OPJ68307.1	Chordata	Patagioenas	fasciata monilis	5-hydroxytryptamine receptor 3A [Patagioenas fasciata monilis]
OWK09843.1	Chordata	Cervus	elaphus hippelaphus	hypothetical protein Celaphus_00005939 [Cervus elaphus hippelaphus]	Postioned in between other phyla
OXB62403.1	Chordata	Callipepla	squamata	hypothetical protein ASZ78_009469 [Callipepla squamata]
OXB81319.1	Chordata	Colinus	virginianus	hypothetical protein H355_014363 [Colinus virginianus]
PIO32240.1	Chordata	Lithobates	catesbeianus	hypothetical protein AB205_0141140, partial [Lithobates catesbeianus]
PKU35975.1	Chordata	Limosa	lapponica baueri	5-hydroxytryptamine receptor 3a [Limosa lapponica baueri]
POI27435.1	Chordata	Bambusicola	thoracicus	hypothetical protein CIB84_008815, partial [Bambusicola thoracicus]
PWA24366.1	Chordata	Gambusia	affinis	hypothetical protein CCH79_00011901, partial [Gambusia affinis]	Long N or C terminal region
RLV83430.1	Chordata	Erythrura	gouldiae	hypothetical protein DV515_00016479 [Erythrura gouldiae]
ROL47602.1	Chordata	Anabarilius	grahami	5-hydroxytryptamine receptor 3A [Anabarilius grahami]	Long N or C terminal region
RVE64289.1	Chordata	Oryzias	javanicus	hypothetical protein OJAV_G00144040 [Oryzias javanicus]
TEA38657.1	Chordata	Sousa	chinensis	hypothetical protein DBR06_SOUSAS36010017, partial [Sousa chinensis]	Postioned in between other phyla
TFJ97498.1	Chordata	Platysternon	megacephalum	5-hydroxytryptamine receptor 3A [Platysternon megacephalum]	Long N or C terminal region
TKS83244.1	Chordata	Collichthys	lucidus	5-hydroxytryptamine receptor 3A [Collichthys lucidus]
TNM84480.1	Chordata	Takifugu	bimaculatus	hypothetical protein fugu_008658 [Takifugu bimaculatus]
TNN79191.1	Chordata	Liparis	tanakae	5-hydroxytryptamine receptor 3A [Liparis tanakae]	Long N or C terminal region
TRZ00011.1	Chordata	Danionella	translucida	hypothetical protein DNTS_022351, partial [Danionella translucida]	Large TM4 insert
TRZ15870.1	Chordata	Zosterops	borbonicus	hypothetical protein HGM15179_011218 [Zosterops borbonicus]
TSQ12698.1	Chordata	Bagarius	yarrelli	5-hydroxytryptamine receptor 3A [Bagarius yarrelli]
TWW75189.1	Chordata	Takifugu	flavidus	5-hydroxytryptamine receptor 3A [Takifugu flavidus]	Long N or C terminal region
VCX31483.1	Chordata	Gulo	gulo	unnamed protein product [Gulo gulo]
XP_002588410.1	Chordata	Branchiostoma	floridae	hypothetical protein BRAFLDRAFT_63359 [Branchiostoma floridae]	Postioned in between other phyla
XP_003357349.2	Chordata	Sus	scrofa	5-hydroxytryptamine receptor 3A [Sus scrofa]	Large insert in TM4
XP_003764254.1	Chordata	Sarcophilus	harrisii	5-hydroxytryptamine receptor 3A [Sarcophilus harrisii
XP_004382575.1	Chordata	Trichechus	manatus latirostris	5-hydroxytryptamine receptor 3A [Trichechus manatus latirostris]
XP_004416432.1	Chordata	Odobenus	rosmarus divergens	PREDICTED: 5-hydroxytryptamine receptor 3A isoform X1 (Odobenus rosmarus divergens)
XP_004427367.1	Chordata	Ceratotherium	simum simum	PREDICTED: 5-hydroxytryptamine receptor 3A [Ceratotherium simum simum]
XP_004466010.1	Chordata	Dasypus	novemcinctus	5-hydroxytryptamine receptor 3A [Dasypus novemcinctus]
XP_004573543.1	Chordata	Maylandia	zebra	5-hydroxytryptamine receptor 3A [Maylandia zebra]
XP_004605110.1	Chordata	Sorex	araneus	PREDICTED: 5-hydroxytryptamine receptor 3A [Sorex araneus]	Long N or C terminal region
XP_004636553.1	Chordata	Octodon	degus	5-hydroxytryptamine receptor 3A isoform X1 [Octodon degus]
XP_004712871.1	Chordata	Echinops	telfairi	5-hydroxytryptamine receptor 3A [Echinops telfairi]
XP_004856670.1	Chordata	Heterocephalus	glaber	5-hydroxytryptamine receptor 3A [Heterocephalus glaber]
XP_004948120.1	Chordata	Gallus	gallus	5-hydroxytryptamine receptor 3A [Gallus gallus]
XP_005030458.2	Chordata	Anas	platyrhynchos	5-hydroxytryptamine receptor 3A [Anas platyrhynchos]
XP_005058641.1	Chordata	Ficedula	albicollis	PREDICTED: 5-hydroxytryptamine receptor 3A [Ficedula albicollis]
XP_005069548.1	Chordata	Mesocricetus	auratus	5-hydroxytryptamine receptor 3A [Mesocricetus auratus
XP_005240140.2	Chordata	Falco	peregrinus	LOW QUALITY PROTEIN: 5-hydroxytryptamine receptor 3A [Falco peregrinus]
XP_005334318.1	Chordata	Ictidomys	tridecemlineatus	5-hydroxytryptamine receptor 3A [Ictidomys tridecemlineatus]
XP_005347338.1	Chordata	Microtus	ochrogaster	5-hydroxytryptamine receptor 3A [Microtus ochrogaster]
XP_005437752.2	Chordata	Falco	cherrug	LOW QUALITY PROTEIN: 5-hydroxytryptamine receptor 3A [Falco cherrug]
XP_005987340.2	Chordata	Latimeria	chalumnae	PREDICTED: 5-hydroxytryptamine receptor 3A [Latimeria chalumnae]
XP_006060266.2	Chordata	Bubalus	bubalis	LOW QUALITY PROTEIN: 5-hydroxytryptamine receptor 3A [Bubalus bubalis]
XP_006093568.1	Chordata	Myotis	lucifugus	5-hydroxytryptamine receptor 3A isoform X1 [Myotis lucifugus]
XP_006642351.1	Chordata	Lepisosteus	oculatus	PREDICTED: 5-hydroxytryptamine receptor 3A-like [Lepisosteus oculatus]
XP_006735421.1	Chordata	Leptonychotes	weddellii	5-hydroxytryptamine receptor 3A isoform X1 [Leptonychotes weddellii]
XP_006761601.1	Chordata	Myotis	davidii	PREDICTED: 5-hydroxytryptamine receptor 3A [Myotis davidii]
XP_006834038.1	Chordata	Chrysochloris	asiatica	PREDICTED: 5-hydroxytryptamine receptor 3A [Chrysochloris asiatica]
XP_006890855.1	Chordata	Elephantulus	edwardii	PREDICTED: 5-hydroxytryptamine receptor 3A [Elephantulus edwardii]
XP_006979812.1	Chordata	Peromyscus	maniculatus bairdii	PREDICTED: 5-hydroxytryptamine receptor 3A isoform X1 [Peromyscus maniculatus bairdii]
XP_007060556.1	Chordata	Chelonia	mydas	5-hydroxytryptamine receptor 3A [Chelonia mydas]
XP_007075625.1	Chordata	Panthera	tigris altaica	PREDICTED: 5-hydroxytryptamine receptor 3A [Panthera tigris altaica]
XP_007172048.1	Chordata	Balaenoptera	acutorostrata scammoni	5-hydroxytryptamine receptor 3A [Balaenoptera acutorostrata scammoni]
XP_007452270.1	Chordata	Lipotes	vexillifer	PREDICTED: 5-hydroxytryptamine receptor 3A [Lipotes vexillifer]
XP_007494828.1	Chordata	Monodelphis	domestica	PREDICTED: 5-hydroxytryptamine receptor 3A [Monodelphis domestica]
XP_007882964.1	Chordata	Callorhinchus	milii	PREDICTED: 5-hydroxytryptamine receptor 3A, partial [Callorhinchus milii]
XP_008117087.1	Chordata	Anolis	carolinensis	PREDICTED: 5-hydroxytryptamine receptor 3A [Anolis carolinensis]
XP_008170567.1	Chordata	Chrysemys	picta bellii	5-hydroxytryptamine receptor 3A [Chrysemys picta bellii]
XP_008259391.1	Chordata	Oryctolagus	cuniculus	PREDICTED: 5-hydroxytryptamine receptor 3A [Oryctolagus cuniculus]
XP_008331307.3	Chordata	Cynoglossus	semilaevis	5-hydroxytryptamine receptor 3A [Cynoglossus semilaevis]
XP_008589608.1	Chordata	Galeopterus	variegatus	PREDICTED: 5-hydroxytryptamine receptor 3A isoform X1 [Galeopterus variegatus]
XP_008688428.1	Chordata	Ursus	maritimus	PREDICTED: LOW QUALITY PROTEIN: 5-hydroxytryptamine receptor 3A [Ursus maritimus]
XP_008830963.1	Chordata	Nannospalax	galili	5-hydroxytryptamine receptor 3A [Nannospalax galili
XP_008936289.1	Chordata	Merops	nubicus	PREDICTED: 5-hydroxytryptamine receptor 3A [Merops nubicus]
XP_009096098.2	Chordata	Serinus	canaria	LOW QUALITY PROTEIN: 5-hydroxytryptamine receptor 3A-like [Serinus canaria]
XP_009293684.1	Chordata	Danio	rerio	5-hydroxytryptamine receptor 3A-like isoform X1 [Danio rerio]
XP_009321837.1	Chordata	Pygoscelis	adeliae	PREDICTED: LOW QUALITY PROTEIN: 5-hydroxytryptamine receptor 3A-like [Pygoscelis adeliae]
XP_009481826.1	Chordata	Pelecanus	crispus	PREDICTED: 5-hydroxytryptamine receptor 3A-like, partial [Pelecanus crispus]	No cys-loop and 2 TM domains
XP_009570162.1	Chordata	Cuculus	canorus	PREDICTED: 5-hydroxytryptamine receptor 3A-like [Cuculus canorus]
XP_009668348.1	Chordata	Struthio	camelus australis	PREDICTED: 5-hydroxytryptamine receptor 3A [Struthio camelus australis]
XP_009818330.1	Chordata	Gavia	stellata	PREDICTED: 5-hydroxytryptamine receptor 3A-like, partial [Gavia stellata]
XP_009924659.1	Chordata	Haliaeetus	albicilla	PREDICTED: 5-hydroxytryptamine receptor 3A-like, partial [Haliaeetus albicilla]
XP_009979985.1	Chordata	Tauraco	erythrolophus	PREDICTED: LOW QUALITY PROTEIN: 5-hydroxytryptamine receptor 3A, partial [Tauraco erythrolophus]
XP_010007255.1	Chordata	Chaetura	pelagica	PREDICTED: 5-hydroxytryptamine receptor 3A-like [Chaetura pelagica]
XP_010018389.1	Chordata	Nestor	notabilis	PREDICTED: LOW QUALITY PROTEIN: 5-hydroxytryptamine receptor 3A-like [Nestor notabilis]
XP_010071917.1	Chordata	Pterocles	gutturalis	PREDICTED: 5-hydroxytryptamine receptor 3A-like, partial [Pterocles gutturalis]	No cys-loop and 2 TM domains
XP_010123544.1	Chordata	Chlamydotis	macqueenii	PREDICTED: 5-hydroxytryptamine receptor 3A-like [Chlamydotis macqueenii]
XP_010194258.1	Chordata	Colius	striatus	PREDICTED: 5-hydroxytryptamine receptor 3A-like, partial [Colius striatus]	No cys-loop and 2 TM domains
XP_010287046.1	Chordata	Phaethon	lepturus	PREDICTED: 5-hydroxytryptamine receptor 3A-like, partial [Phaethon lepturus]
XP_010305435.1	Chordata	Balearica	regulorum gibbericeps	PREDICTED: 5-hydroxytryptamine receptor 3A-like, partial [Balearica regulorum gibbericeps]	No cys-loop and 2 TM domains
XP_010573388.1	Chordata	Haliaeetus	leucocephalus	PREDICTED: 5-hydroxytryptamine receptor 3A-like [Haliaeetus leucocephalus]
XP_010596188.1	Chordata	Loxodonta	africana	LOW QUALITY PROTEIN: 5-hydroxytryptamine receptor 3A [Loxodonta africana]
XP_010627744.1	Chordata	Fukomys	damarensis	5-hydroxytryptamine receptor 3A [Fukomys damarensis]
XP_011832421.1	Chordata	Mandrillus	leucophaeus	PREDICTED: 5-hydroxytryptamine receptor 3A isoform X3 [Mandrillus leucophaeus]
XP_011921684.1	Chordata	Cercocebus	atys	PREDICTED: 5-hydroxytryptamine receptor 3A isoform X4 [Cercocebus atys]
XP_012514621.1	Chordata	Propithecus	coquereli	PREDICTED: 5-hydroxytryptamine receptor 3A [Propithecus coquereli]
XP_012603491.1	Chordata	Microcebus	murinus	5-hydroxytryptamine receptor 3A [Microcebus murinus]
XP_012691019.2	Chordata	Clupea	harengus	5-hydroxytryptamine receptor 3A [Clupea harengus]
XP_012722063.1	Chordata	Fundulus	heteroclitus	5-hydroxytryptamine receptor 3A [Fundulus heteroclitus]
XP_012782438.1	Chordata	Ochotona	princeps	PREDICTED: 5-hydroxytryptamine receptor 3A [Ochotona princeps
XP_012985202.3	Chordata	Melopsittacus	undulatus	5-hydroxytryptamine receptor 3A [Melopsittacus undulatus]
XP_013042552.1	Chordata	Anser	cygnoides domesticus	PREDICTED: 5-hydroxytryptamine receptor 3A [Anser cygnoides domesticus]
XP_013798935.1	Chordata	Apteryx	mantelli mantelli	PREDICTED: 5-hydroxytryptamine receptor 3A-like [Apteryx mantelli mantelli]
XP_014115268.1	Chordata	Pseudopodoces	humilis	PREDICTED: 5-hydroxytryptamine receptor 3A [Pseudopodoces humilis]
XP_014165179.1	Chordata	Geospiza	fortis	5-hydroxytryptamine receptor 3A-like [Geospiza fortis]
XP_014328329.1	Chordata	Xiphophorus	maculatus	5-hydroxytryptamine receptor 3A-like [Xiphophorus maculatus]
XP_014395552.1	Chordata	Myotis	brandtii	PREDICTED: 5-hydroxytryptamine receptor 3A [Myotis brandtii]
XP_014434314.1	Chordata	Pelodiscus	sinensis	5-hydroxytryptamine receptor 3A [Pelodiscus sinensis]
XP_014711213.1	Chordata	Equus	asinus	PREDICTED: 5-hydroxytryptamine receptor 3A [Equus asinus]
XP_014740121.1	Chordata	Sturnus	vulgaris	PREDICTED: 5-hydroxytryptamine receptor 3A-like [Sturnus vulgaris]
XP_014805072.1	Chordata	Calidris	pugnax	PREDICTED: 5-hydroxytryptamine receptor 3A [Calidris pugnax]
XP_015277816.1	Chordata	Gekko	japonicus	PREDICTED: 5-hydroxytryptamine receptor 3A-like [Gekko japonicus]
XP_015739349.1	Chordata	Coturnix	japonica	5-hydroxytryptamine receptor 3A-like [Coturnix japonica]
XP_016004457.1	Chordata	Rousettus	aegyptiacus	PREDICTED: 5-hydroxytryptamine receptor 3A isoform X2 [Rousettus aegyptiacus]
XP_016076060.1	Chordata	Miniopterus	natalensis	PREDICTED: 5-hydroxytryptamine receptor 3A [Miniopterus natalensis]
XP_016398039.1	Chordata	Sinocyclocheilus	rhinocerous	PREDICTED: 5-hydroxytryptamine receptor 3A-like [Sinocyclocheilus rhinocerous]
XP_017347546.1	Chordata	Ictalurus	punctatus	PREDICTED: 5-hydroxytryptamine receptor 3A-like [Ictalurus punctatus]
XP_017378796.1	Chordata	Cebus	capucinus imitator	PREDICTED: 5-hydroxytryptamine receptor 3A isoform X2 [Cebus capucinus imitator]
XP_017523929.1	Chordata	Manis	javanica	PREDICTED: 5-hydroxytryptamine receptor 3A [Manis javanica]
XP_017575347.1	Chordata	Pygocentrus	nattereri	PREDICTED: 5-hydroxytryptamine receptor 3A-like [Pygocentrus nattereri]
XP_017594069.1	Chordata	Corvus	brachyrhynchos	PREDICTED: 5-hydroxytryptamine receptor 3A [Corvus brachyrhynchos]
XP_017664924.1	Chordata	Lepidothrix	coronata	PREDICTED: 5-hydroxytryptamine receptor 3A-like [Lepidothrix coronata]
XP_018082638.1	Chordata	Xenopus	laevis	PREDICTED: 5-hydroxytryptamine receptor 3A-like [Xenopus laevis]
XP_018425466.1	Chordata	Nanorana	parkeri	PREDICTED: 5-hydroxytryptamine receptor 3A-like [Nanorana parkeri]
XP_018918715.1	Chordata	Cyprinus	carpio	PREDICTED: 5-hydroxytryptamine receptor 3A-like [Cyprinus carpio]
XP_019324655.1	Chordata	Panthera	pardus	PREDICTED: 5-hydroxytryptamine receptor 3A [Panthera pardus]
XP_019339534.1	Chordata	Alligator	mississippiensis	PREDICTED: 5-hydroxytryptamine receptor 3A [Alligator mississippiensis]
XP_019367488.1	Chordata	Gavialis	gangeticus	PREDICTED: 5-hydroxytryptamine receptor 3A [Gavialis gangeticus]
XP_019412078.1	Chordata	Crocodylus	porosus	PREDICTED: 5-hydroxytryptamine receptor 3A [Crocodylus porosus]
XP_019830126.1	Chordata	Bos	indicus	PREDICTED: 5-hydroxytryptamine receptor 3A isoform X2 [Bos indicus]
XP_020339889.1	Chordata	Oncorhynchus	kisutch	5-hydroxytryptamine receptor 3A [Oncorhynchus kisutch]
XP_020387034.1	Chordata	Rhincodon	typus	5-hydroxytryptamine receptor 3A [Rhincodon typus]
XP_020454172.1	Chordata	Monopterus	albus	5-hydroxytryptamine receptor 3A-like [Monopterus albus]
XP_020649062.1	Chordata	Pogona	vitticeps	5-hydroxytryptamine receptor 3A-like [Pogona vitticeps]
XP_020728447.1	Chordata	Odocoileus	virginianus texanus	5-hydroxytryptamine receptor 3A isoform X1 [Odocoileus virginianus texanus]
XP_020773490.1	Chordata	Boleophthalmus	pectinirostris	5-hydroxytryptamine receptor 3A-like [Boleophthalmus pectinirostris
XP_020845489.1	Chordata	Phascolarctos	cinereus	5-hydroxytryptamine receptor 3A [Phascolarctos cinereus]
XP_021028379.1	Chordata	Mus	caroli	5-hydroxytryptamine receptor 3A [Mus caroli]
XP_021063186.1	Chordata	Mus	pahari	5-hydroxytryptamine receptor 3A isoform X1 [Mus pahari]
XP_021232050.1	Chordata	Numida	meleagris	5-hydroxytryptamine receptor 3A-like [Numida meleagris]
XP_021385804.1	Chordata	Lonchura	striata domestica	5-hydroxytryptamine receptor 3A [Lonchura striata domestica]
XP_021481546.1	Chordata	Oncorhynchus	mykiss	5-hydroxytryptamine receptor 3A-like [Oncorhynchus mykiss]
XP_021489005.1	Chordata	Meriones	unguiculatus	5-hydroxytryptamine receptor 3A [Meriones unguiculatus]
XP_021552166.1	Chordata	Neomonachus	schauinslandi	5-hydroxytryptamine receptor 3A [Neomonachus schauinslandi]
XP_022060538.1	Chordata	Acanthochromis	polyacanthus	5-hydroxytryptamine receptor 3A-like [Acanthochromis polyacanthus
XP_022369003.1	Chordata	Enhydra	lutris kenyoni	5-hydroxytryptamine receptor 3A [Enhydra lutris kenyoni]
XP_022414870.1	Chordata	Delphinapterus	leucas	5-hydroxytryptamine receptor 3A [Delphinapterus leucas]
XP_022531596.1	Chordata	Astyanax	mexicanus	5-hydroxytryptamine receptor 3A [Astyanax mexicanus]
XP_023094886.1	Chordata	Felis	catus	5-hydroxytryptamine receptor 3A [Felis catus]
XP_023150584.1	Chordata	Amphiprion	ocellaris	5-hydroxytryptamine receptor 3A-like [Amphiprion ocellaris]
XP_023263433.1	Chordata	Seriola	lalandi dorsalis	5-hydroxytryptamine receptor 3A-like [Seriola lalandi dorsalis]
XP_023797108.1	Chordata	Cyanistes	caeruleus	5-hydroxytryptamine receptor 3A-like [Cyanistes caeruleus]
XP_023818570.1	Chordata	Oryzias	latipes	5-hydroxytryptamine receptor 3A-like [Oryzias latipes]
XP_023866849.1	Chordata	Salvelinus	alpinus	5-hydroxytryptamine receptor 3A-like [Salvelinus alpinus]
XP_024072175.1	Chordata	Terrapene	carolina triunguis	5-hydroxytryptamine receptor 3A [Terrapene carolina triunguis]
XP_024121971.1	Chordata	Oryzias	melastigma	5-hydroxytryptamine receptor 3A-like [Oryzias melastigma]
XP_024607566.1	Chordata	Neophocaena	asiaeorientalis asiaeorientalis	5-hydroxytryptamine receptor 3A [Neophocaena asiaeorientalis asiaeorientalis]
XP_025020083.1	Chordata	Python	bivittatus	5-hydroxytryptamine receptor 3A [Python bivittatus]
XP_025063414.1	Chordata	Alligator	sinensis	5-hydroxytryptamine receptor 3A [Alligator sinensis]
XP_025749781.1	Chordata	Callorhinus	ursinus	5-hydroxytryptamine receptor 3A [Callorhinus ursinus]
XP_025784751.1	Chordata	Puma	concolor	5-hydroxytryptamine receptor 3A [Puma concolor]
XP_025862501.1	Chordata	Vulpes	vulpes	5-hydroxytryptamine receptor 3A [Vulpes vulpes]
XP_025896085.1	Chordata	Nothoprocta	perdicaria	5-hydroxytryptamine receptor 3A-like [Nothoprocta perdicaria]
XP_025913685.1	Chordata	Apteryx	rowi	5-hydroxytryptamine receptor 3A [Apteryx rowi]
XP_025963249.1	Chordata	Dromaius	novaehollandiae	5-hydroxytryptamine receptor 3A [Dromaius novaehollandiae]
XP_026090784.1	Chordata	Carassius	auratus	5-hydroxytryptamine receptor 3A-like [Carassius auratus]
XP_026184460.1	Chordata	Mastacembelus	armatus	5-hydroxytryptamine receptor 3A-like [Mastacembelus armatus]
XP_026228189.1	Chordata	Anabas	testudineus	LOW QUALITY PROTEIN: 5-hydroxytryptamine receptor 3A [Anabas testudineus]
XP_026361066.1	Chordata	Ursus	arctos horribilis	5-hydroxytryptamine receptor 3A [Ursus arctos horribilis]
XP_026536833.1	Chordata	Notechis	scutatus	5-hydroxytryptamine receptor 3A [Notechis scutatus]
XP_026564787.1	Chordata	Pseudonaja	textilis	5-hydroxytryptamine receptor 3A [Pseudonaja textilis]
XP_026653582.1	Chordata	Zonotrichia	albicollis	5-hydroxytryptamine receptor 3A [Zonotrichia albicollis]
XP_026719657.1	Chordata	Athene	cunicularia	5-hydroxytryptamine receptor 3A-like [Athene cunicularia]
XP_026794616.2	Chordata	Pangasianodon	hypophthalmus	5-hydroxytryptamine receptor 3A [Pangasianodon hypophthalmus]
XP_026892357.1	Chordata	Acinonyx	jubatus	5-hydroxytryptamine receptor 3A [Acinonyx jubatus]
XP_026989970.1	Chordata	Tachysurus	fulvidraco	5-hydroxytryptamine receptor 3A-like [Tachysurus fulvidraco]
XP_027129539.1	Chordata	Larimichthys	crocea	5-hydroxytryptamine receptor 3A [Larimichthys crocea]
XP_027436262.1	Chordata	Zalophus	californianus	5-hydroxytryptamine receptor 3A [Zalophus californianus]
XP_027511217.1	Chordata	Corapipo	altera	5-hydroxytryptamine receptor 3A-like [Corapipo altera]
XP_027555032.1	Chordata	Neopelma	chrysocephalum	5-hydroxytryptamine receptor 3A-like [Neopelma chrysocephalum]
XP_027593499.1	Chordata	Pipra	filicauda	5-hydroxytryptamine receptor 3A-like [Pipra filicauda]
XP_027703160.1	Chordata	Vombatus	ursinus	5-hydroxytryptamine receptor 3A [Vombatus ursinus]
XP_027737112.1	Chordata	Empidonax	traillii	5-hydroxytryptamine receptor 3A-like [Empidonax traillii]
XP_027886578.1	Chordata	Xiphophorus	couchianus	5-hydroxytryptamine receptor 3A-like [Xiphophorus couchianus]
XP_028276940.1	Chordata	Parambassis	ranga	5-hydroxytryptamine receptor 3A-like [Parambassis ranga]
XP_028323228.1	Chordata	Gouania	willdenowi	5-hydroxytryptamine receptor 3A [Gouania willdenowi]
XP_028372812.1	Chordata	Phyllostomus	discolor	LOW QUALITY PROTEIN: 5-hydroxytryptamine receptor 3A [Phyllostomus discolor]
XP_028450365.1	Chordata	Perca	flavescens	5-hydroxytryptamine receptor 3A-like [Perca flavescens]
XP_028564324.1	Chordata	Podarcis	muralis	5-hydroxytryptamine receptor 3A [Podarcis muralis]
XP_028617944.1	Chordata	Grammomys	surdaster	5-hydroxytryptamine receptor 3A, partial [Grammomys surdaster]
XP_028665372.1	Chordata	Erpetoichthys	calabaricus	5-hydroxytryptamine receptor 3A-like [Erpetoichthys calabaricus]
XP_028720687.1	Chordata	Peromyscus	leucopus	5-hydroxytryptamine receptor 3A isoform X1 [Peromyscus leucopus]
XP_028839723.1	Chordata	Denticeps	clupeoides	5-hydroxytryptamine receptor 3A-like [Denticeps clupeoides]
XP_028931940.1	Chordata	Ornithorhynchus	anatinus	5-hydroxytryptamine receptor 3A [Ornithorhynchus anatinus
XP_028942374.1	Chordata	Antrostomus	carolinensis	LOW QUALITY PROTEIN: 5-hydroxytryptamine receptor 3A, partial [Antrostomus carolinensis]
XP_029030400.1	Chordata	Betta	splendens	5-hydroxytryptamine receptor 3A-like [Betta splendens]
XP_029139341.1	Chordata	Protobothrops	mucrosquamatus	5-hydroxytryptamine receptor 3A-like [Protobothrops mucrosquamatus]
XP_029303892.1	Chordata	Cottoperca	gobio	5-hydroxytryptamine receptor 3A-like [Cottoperca gobio]
XP_029375575.1	Chordata	Echeneis	naucrates	5-hydroxytryptamine receptor 3A-like [Echeneis naucrates]
XP_029429480.1	Chordata	Rhinatrema	bivittatum	5-hydroxytryptamine receptor 3A-like [Rhinatrema bivittatum]
XP_029481972.1	Chordata	Oncorhynchus	nerka	5-hydroxytryptamine receptor 3A-like [Oncorhynchus nerka]
XP_029703788.1	Chordata	Takifugu	rubripes	5-hydroxytryptamine receptor 3A [Takifugu rubripes]
XP_029812166.1	Chordata	Suricata	suricatta	5-hydroxytryptamine receptor 3A [Suricata suricatta]
XP_029817938.1	Chordata	Manacus	vitellinus	5-hydroxytryptamine receptor 3A [Manacus vitellinus]
XP_029924656.1	Chordata	Myripristis	murdjan	5-hydroxytryptamine receptor 3A-like [Myripristis murdjan]
XP_029956880.1	Chordata	Salarias	fasciatus	5-hydroxytryptamine receptor 3A-like [Salarias fasciatus]
XP_030010368.1	Chordata	Sphaeramia	orbicularis	5-hydroxytryptamine receptor 3A [Sphaeramia orbicularis]
XP_030077572.1	Chordata	Microcaecilia	unicolor	5-hydroxytryptamine receptor 3A-like [Microcaecilia unicolor]
XP_030146687.2	Chordata	Taeniopygia	guttata	LOW QUALITY PROTEIN: 5-hydroxytryptamine receptor 3A [Taeniopygia guttata]
XP_030189489.1	Chordata	Lynx	canadensis	5-hydroxytryptamine receptor 3A isoform X1 [Lynx canadensis]
XP_030293172.1	Chordata	Sparus	aurata	5-hydroxytryptamine receptor 3A-like [Sparus aurata]
XP_030320702.1	Chordata	Calypte	anna	5-hydroxytryptamine receptor 3A isoform X3 [Calypte anna]
XP_030361086.1	Chordata	Strigops	habroptila	5-hydroxytryptamine receptor 3A-like [Strigops habroptila]
XP_030394127.1	Chordata	Gopherus	evgoodei	5-hydroxytryptamine receptor 3A [Gopherus evgoodei]
XP_030820843.1	Chordata	Camarhynchus	parvulus	5-hydroxytryptamine receptor 3A-like [Camarhynchus parvulus]
XP_031455498.1	Chordata	Phasianus	colchicus	5-hydroxytryptamine receptor 3A-like [Phasianus colchicus]
XP_031603488.1	Chordata	Oreochromis	aureus	5-hydroxytryptamine receptor 3A-like [Oreochromis aureus]
XP_031724845.1	Chordata	Anarrhichthys	ocellatus	5-hydroxytryptamine receptor 3A-like [Anarrhichthys ocellatus]
XP_031762490.1	Chordata	Xenopus	tropicalis	5-hydroxytryptamine receptor 3A [Xenopus tropicalis]
XP_031989659.1	Chordata	Corvus	moneduloides	5-hydroxytryptamine receptor 3A-like isoform X1 [Corvus moneduloides]
XP_032057953.1	Chordata	Aythya	fuligula	5-hydroxytryptamine receptor 3A-like [Aythya fuligula]
XP_032084675.1	Chordata	Thamnophis	elegans	5-hydroxytryptamine receptor 3A [Thamnophis elegans]
XP_032215488.1	Chordata	Mustela	erminea	5-hydroxytryptamine receptor 3A [Mustela erminea]
XP_032284025.1	Chordata	Phoca	vitulina	5-hydroxytryptamine receptor 3A [Phoca vitulina]
XP_032389084.1	Chordata	Etheostoma	spectabile	5-hydroxytryptamine receptor 3A [Etheostoma spectabile]
XP_032431307.1	Chordata	Xiphophorus	hellerii	5-hydroxytryptamine receptor 3A [Xiphophorus hellerii]
XP_032496907.1	Chordata	Phocoena	sinus	5-hydroxytryptamine receptor 3A [Phocoena sinus]
XP_032565370.1	Chordata	Chiroxiphia	lanceolata	LOW QUALITY PROTEIN: 5-hydroxytryptamine receptor 3A-like [Chiroxiphia lanceolata]
XP_032651960.1	Chordata	Chelonoidis	abingdonii	5-hydroxytryptamine receptor 3A [Chelonoidis abingdonii]
XP_032694248.1	Chordata	Lontra	canadensis	5-hydroxytryptamine receptor 3A [Lontra canadensis]
XP_032766961.1	Chordata	Rattus	rattus	5-hydroxytryptamine receptor 3A [Rattus rattus]
XP_032820219.1	Chordata	Petromyzon	marinus	5-hydroxytryptamine receptor 3A [Petromyzon marinus]
XP_032851190.1	Chordata	Tyto	alba alba	5-hydroxytryptamine receptor 3A-like [Tyto alba alba]
XP_032905410.1	Chordata	Amblyraja	radiata	5-hydroxytryptamine receptor 3A-like [Amblyraja radiata]
XP_032937581.1	Chordata	Catharus	ustulatus	LOW QUALITY PROTEIN: 5-hydroxytryptamine receptor 3A-like [Catharus ustulatus]
XP_032976539.1	Chordata	Rhinolophus	ferrumequinum	5-hydroxytryptamine receptor 3A isoform X1 [Rhinolophus ferrumequinum]
XP_033028155.1	Chordata	Lacerta	agilis	5-hydroxytryptamine receptor 3A [Lacerta agilis]
XP_033375614.1	Chordata	Parus	major	5-hydroxytryptamine receptor 3A [Parus major]
XP_033494682.1	Chordata	Epinephelus	lanceolatus	5-hydroxytryptamine receptor 3A [Epinephelus lanceolatus]
XP_033774596.1	Chordata	Geotrypetes	seraphini	5-hydroxytryptamine receptor 3A-like [Geotrypetes seraphini]
XP_033833634.1	Chordata	Periophthalmus	magnuspinnatus	5-hydroxytryptamine receptor 3A [Periophthalmus magnuspinnatus]
XP_033954312.1	Chordata	Pseudochaenichthys	georgianus	5-hydroxytryptamine receptor 3A [Pseudochaenichthys georgianus]
XP_033970261.1	Chordata	Trematomus	bernacchii	5-hydroxytryptamine receptor 3A [Trematomus bernacchii]
XP_034034934.1	Chordata	Thalassophryne	amazonica	5-hydroxytryptamine receptor 3A [Thalassophryne amazonica]
XP_034281006.1	Chordata	Pantherophis	guttatus	5-hydroxytryptamine receptor 3A-like [Pantherophis guttatus]
XP_034406336.1	Chordata	Cyclopterus	lumpus	5-hydroxytryptamine receptor 3A [Cyclopterus lumpus]
XP_034463117.1	Chordata	Hippoglossus	hippoglossus	5-hydroxytryptamine receptor 3A [Hippoglossus hippoglossus]
XP_034523598.1	Chordata	Ailuropoda	melanoleuca	5-hydroxytryptamine receptor 3A [Ailuropoda melanoleuca]
XP_034539538.1	Chordata	Notolabrus	celidotus	5-hydroxytryptamine receptor 3A [Notolabrus celidotus]
XP_034610543.1	Chordata	Trachemys	scripta elegans	5-hydroxytryptamine receptor 3A [Trachemys scripta elegans]
EDO32053.1	Cnidaria	Nematostella	vectensis	predicted protein, partial [Nematostella vectensis]
RMX54856.1	Cnidaria	Pocillopora	damicornis	hypothetical protein pdam_00011153 [Pocillopora damicornis]
XP_020628199.1	Cnidaria	Orbicella	faveolata	uncharacterized protein LOC110065374 [Orbicella faveolata]	<4 TM domains (lack 3 domains)
XP_022781674.1	Cnidaria	Stylophora	pistillata	uncharacterized protein LOC111322769 [Stylophora pistillata]
PIK58946.1	Echinodermata	Apostichopus	japonicus	hypothetical protein BSL78_04113 [Apostichopus japonicus]
XP_002734326.2	HemiChordata	Saccoglossus	kowalevskii	PREDICTED: uncharacterized protein LOC100371868 [Saccoglossus kowalevskii]	Long N or C terminal region
XP_021372238.1	Mollusca	Mizuhopecten	yessoensis	uncharacterized protein LOC110462572 [Mizuhopecten yessoensis]	Long N or C terminal region
CAC5386952.1	Mollusca	Mytilus	coruscus	unnamed protein product [Mytilus coruscus]	Long N or C terminal region
KOF68401.1	Mollusca	Octopus	bimaculoides	hypothetical protein OCBIM_22007364mg, partial [Octopus bimaculoides]
PVD38331.1	Mollusca	Pomacea	canaliculata	hypothetical protein C0Q70_00943 [Pomacea canaliculata]
RUS86578.1	Mollusca	Elysia	chlorotica	hypothetical protein EGW08_005659 [Elysia chlorotica]
XP_009043980.1	Mollusca	Lottia	gigantea	hypothetical protein LOTGIDRAFT_102597, partial [Lottia gigantea]
XP_033749290.1	Mollusca	Pecten	maximus	uncharacterized protein LOC117333977 [Pecten maximus]	Long N or C terminal region
XP_034309618.1	Mollusca	Crassostrea	gigas	5-hydroxytryptamine receptor 3A-like [Crassostrea gigas]
PAV91580.1	Nematoda	Diploscapter	pachys	hypothetical protein WR25_10891 [Diploscapter pachys]
TKR73865.1	Nematoda	Steinernema	carpocapsae	hypothetical protein L596_021120 [Steinernema carpocapsae]
VDM43573.1	Nematoda	Toxocara	canis	unnamed protein product [Toxocara canis]
XP_013303232.1	Nematoda	Necator	americanus	Cation transporter family protein [Necator americanus]
CAB3410329.1	Nematoda	Caenorhabditis	bovis	unnamed protein product [Caenorhabditis bovis]	Long N or C terminal region
CDJ96026.1	Nematoda	Haemonchus	contortus	unnamed protein product, partial [Haemonchus contortus]
CDW56630.1	Nematoda	Trichuris	trichiura	neurotransmitter gated ion channel [Trichuris trichiura]	Long N or C terminal region
EGT55171.1	Nematoda	Caenorhabditis	brenneri	hypothetical protein CAEBREN_30258 [Caenorhabditis brenneri]
EYC26492.1	Nematoda	Ancylostoma	ceylanicum	hypothetical protein Y032_0010g1185 [Ancylostoma ceylanicum]
KAE9417558.1	Nematoda	Angiostrongylus	cantonensis	hypothetical protein Angca_008276, partial [Angiostrongylus cantonensis]
KAE9548540.1	Nematoda	Halicephalobus	sp. NKZ332	hypothetical protein FO519_008254 [Halicephalobus sp. NKZ332]
KFD58288.1	Nematoda	Trichuris	suis	hypothetical protein M513_01051, partial [Trichuris suis]
KJH51504.1	Nematoda	Dictyocaulus	viviparus	Cation transporter family protein [Dictyocaulus viviparus]
NP_509270.1	Nematoda	Caenorhabditis	elegans	Ligand-Gated ion Channel [Caenorhabditis elegans]
OUC49089.1	Nematoda	Trichinella	nativa	putative Cation transporter family protein [Trichinella nativa]
OZC12635.1	Nematoda	Onchocerca	flexuosa	Cation transporter family protein [Onchocerca flexuosa]	Long N or C terminal region
PDM74087.1	Nematoda	Pristionchus	pacificus	transmembrane ion channel [Pristionchus pacificus]
PIO52336.1	Nematoda	Teladorsagia	circumcincta	Cation transporter family protein [Teladorsagia circumcincta]
POM42940.1	Nematoda	Caenorhabditis	remanei	hypothetical protein FL81_09532, partial [Caenorhabditis remanei]	Long N or C terminal region
RCN52111.1	Nematoda	Ancylostoma	caninum	Cation transporter family protein [Ancylostoma caninum]
VBB32409.1	Nematoda	Acanthocheilonema	viteae	unnamed protein product [Acanthocheilonema viteae]
VDD84963.1	Nematoda	Enterobius	vermicularis	unnamed protein product [Enterobius vermicularis]
VDK27218.1	Nematoda	Gongylonema	pulchrum	unnamed protein product [Gongylonema pulchrum]
VDK42196.1	Nematoda	Anisakis	simplex	unnamed protein product [Anisakis simplex]
VDK46997.1	Nematoda	Cylicostephanus	goldi	unnamed protein product, partial [Cylicostephanus goldi]
VDK63197.1	Nematoda	Onchocerca	ochengi	unnamed protein product [Onchocerca ochengi]	Long N or C terminal region
VDK73355.1	Nematoda	Litomosoides	sigmodontis	unnamed protein product [Litomosoides sigmodontis]
VDL69795.1	Nematoda	Nippostrongylus	brasiliensis	unnamed protein product [Nippostrongylus brasiliensis]
VDN07450.1	Nematoda	Thelazia	callipaeda	unnamed protein product [Thelazia callipaeda]
VDN54565.1	Nematoda	Dracunculus	medinensis	unnamed protein product [Dracunculus medinensis]
VDN82010.1	Nematoda	Brugia	pahangi	unnamed protein product [Brugia pahangi]
VDO31501.1	Nematoda	Brugia	timori	unnamed protein product [Brugia timori]
VDO32671.1	Nematoda	Haemonchus	placei	unnamed protein product [Haemonchus placei]
VDO74962.1	Nematoda	Heligmosomoides	polygyrus	unnamed protein product [Heligmosomoides polygyrus]	Large insert in TM3
VDO93178.1	Nematoda	Soboliphyme	baturini	unnamed protein product [Soboliphyme baturini]
VIO86814.1	Nematoda	Brugia	malayi	Uncharacterized protein BM_BM4571 [Brugia malayi]
XP_003140283.1	Nematoda	Loa	loa	hypothetical protein LOAG_04698 [Loa loa]
XP_024504322.1	Nematoda	Strongyloides	ratti	GH10531p [Strongyloides ratti]
OAF69765.1	Orthonectida	Intoshia	linei	hypothetical protein A3Q56_02496 [Intoshia linei]	Long N or C terminal region
KAA3679307.1	Platyhelminthes	Paragonimus	westermani	uncharacterized protein DEA37_0002704 [Paragonimus westermani]	<4 TM domains (lack 3 domains)
PAA51166.1	Platyhelminthes	Macrostomum	lignano	hypothetical protein BOX15_Mlig023547g1 [Macrostomum lignano]
RTG88761.1	Platyhelminthes	Schistosoma	bovis	uncharacterized protein DC041_0006783 [Schistosoma bovis]	Long N or C terminal region
TGZ55997.1	Platyhelminthes	Opisthorchis	felineus	hypothetical protein CRM22_010246 [Opisthorchis felineus]
VDD83956.1	Platyhelminthes	Mesocestoides	corti	unnamed protein product, partial [Mesocestoides corti]
VDK33828.1	Platyhelminthes	Taenia	asiatica	unnamed protein product [Taenia asiatica]	Long N or C terminal region
VDK83584.1	Platyhelminthes	Dibothriocephalus	latus	unnammed protein product [Dibothriocephalus latus]	No cys-loop and a TM domain
VDL91846.1	Platyhelminthes	Schistocephalus	solidus	unnamed protein product [Schistocephalus solidus]
VDM17286.1	Platyhelminthes	Hydatigera	taeniaeformis	unnamed protein product [Hydatigera taeniaeformis]
VDO05958.1	Platyhelminthes	Rodentolepis	nana	unnamed protein product [Rodentolepis nana]	Long N or C terminal region
VDP19591.1	Platyhelminthes	Schistosoma	margrebowiei	unnamed protein product [Schistosoma margrebowiei]
VDP38785.1	Platyhelminthes	Schistosoma	curassoni	unnamed protein product, partial [Schistosoma curassoni]
VDP48851.1	Platyhelminthes	Schistosoma	mattheei	unnamed protein product, partial [Schistosoma mattheei]
VDP82223.1	Platyhelminthes	Echinostoma	caproni	unnamed protein product [Echinostoma caproni]	<4 TM domains (lack 3 domains)
VDQ05947.1	Platyhelminthes	Trichobilharzia	regenti	unnamed protein product, partial [Trichobilharzia regenti]
VEL33078.1	Platyhelminthes	Protopolystoma	xenopodis	unnamed protein product, partial [Protopolystoma xenopodis]
VUZ42516.1	Platyhelminthes	Hymenolepis	diminuta	unnamed protein product, partial [Hymenolepis diminuta]
VZH96180.1	Platyhelminthes	Sparganum	proliferum	unnamed protein product [Sparganum proliferum]	Long N or C terminal region
XP_009171591.1	Platyhelminthes	Opisthorchis	viverrini	hypothetical protein T265_14364 [Opisthorchis viverrini]	Long N or C terminal region
RNA37099.1	Rotifera	Brachionus	plicatilis	Cation transporter family [Brachionus plicatilis]
GAU96593.1	Tardigrada	Ramazzottius	varieornatus	hypothetical protein RvY_08021 [Ramazzottius varieornatus]
OQV12145.1	Tardigrada	Hypsibius	dujardini	hypothetical protein BV898_13562 [Hypsibius dujardini]	<4 TM domains (lack 3 domains)

## Sheet: 5HT3B
5HT3B Id	Phyla	Genera	Species	Annotation of the protein sequence	Reason to exclude
ELT98376.1	Annelida	Capitella	teleta	hypothetical protein CAPTEDRAFT_62896, partial [Capitella teleta]
XP_009026303.1	Annelida	Helobdella	robusta	hypothetical protein HELRODRAFT_86626 [Helobdella robusta]
ACT88134.1	Arthropoda	Drosophila	melanogaster	GH16126p [Drosophila melanogaster]	No subunit A ortholog identified
CAB3240649.1	Arthropoda	Arctia	plantaginis	unnamed protein product [Arctia plantaginis]
EDV99826.1	Arthropoda	Drosophila	grimshawi	GH12193 [Drosophila grimshawi]	No subunit A ortholog identified
EDW27382.1	Arthropoda	Drosophila	persimilis	GL21259 [Drosophila persimilis]	No subunit A ortholog identified
EDW51727.1	Arthropoda	Drosophila	sechellia	GM15477, partial [Drosophila sechellia]	No subunit A ortholog identified
EFX68323.1	Arthropoda	Daphnia	pulex	hypothetical protein DAPPUDRAFT_11119, partial [Daphnia pulex]
ERL85674.1	Arthropoda	Dendroctonus	ponderosae	hypothetical protein D910_03090 [Dendroctonus ponderosae]
ETN63091.1	Arthropoda	Anopheles	darlingi	hypothetical protein AND_005206 [Anopheles darlingi]	No cys-loop and lack a TM domain
GFG39479.1	Arthropoda	Coptotermes	formosanus	hypothetical protein Cfor_12438, partial [Coptotermes formosanus]	No cys-loop and lack a TM domain
KAE8743091.1	Arthropoda	Frankliniella	occidentalis	hypothetical protein FOCC_FOCC011337 [Frankliniella occidentalis]	No subunit A ortholog identified
KAF0765649.1	Arthropoda	Aphis	craccivora	Uncharacterized protein FWK35_00028213 [Aphis craccivora]	No cys-loop and lack a TM domain
KAF3430421.1	Arthropoda	Frieseomelitta	varia	hypothetical protein E2986_10743 [Frieseomelitta varia]	No subunit A ortholog identified
KAF5291066.1	Arthropoda	Lamprigera	yunnana	hypothetical protein FQA39_LY14499 [Lamprigera yunnana]	No subunit A ortholog identified
KAF5308844.1	Arthropoda	Abscondita	terminalis	hypothetical protein FQR65_LT00544 [Abscondita terminalis]
KAF6210405.1	Arthropoda	Apolygus	lucorum	hypothetical protein GE061_013510 [Apolygus lucorum]	No subunit A ortholog identified
OXU23615.1	Arthropoda	Trichomalopsis	sarcophagae	hypothetical protein TSAR_001415 [Trichomalopsis sarcophagae]	<4 TM domains (lack 2 domains)
PCG76264.1	Arthropoda	Heliothis	virescens	hypothetical protein B5V51_9931 [Heliothis virescens]
PNF14162.1	Arthropoda	Cryptotermes	secundus	hypothetical protein B7P43_G13488 [Cryptotermes secundus]	<4 TM domains (lack 2 domains)
RLU25862.1	Arthropoda	Ooceraea	biroi	hypothetical protein DMN91_002023, partial [Ooceraea biroi]	<4 TM domains (lack 2 domains)
ROT81561.1	Arthropoda	Penaeus	vannamei	hypothetical protein C7M84_025283 [Penaeus vannamei]	No subunit A ortholog identified
RZF44855.1	Arthropoda	Laodelphax	striatellus	hypothetical protein LSTR_LSTR000807 [Laodelphax striatellus]
XP_002428480.1	Arthropoda	Pediculus	humanus corporis	DrosGluCl, putative [Pediculus humanus corporis]
XP_309153.3	Arthropoda	Anopheles	gambiae str. PEST	AGAP000962-PA, partial [Anopheles gambiae str. PEST]	No subunit A ortholog identified
ACE96262.1	Chordata	Pongo	pygmaeus	5-hydroxytryptamine (serotonin) receptor 3B, partial [Pongo pygmaeus]	<4 TM domains (lack 3 domains)
CAB1352379.1	Chordata	Coregonus	sp. 'balchen'	unnamed protein product [Coregonus sp. 'balchen']
CAF96650.1	Chordata	Tetraodon	nigroviridis	unnamed protein product, partial [Tetraodon nigroviridis]
CBY08040.1	Chordata	Oikopleura	dioica	unnamed protein product [Oikopleura dioica]
CDQ92168.1	Chordata	Oncorhynchus	mykiss	unnamed protein product, partial [Oncorhynchus mykiss]
EAW67236.1	Chordata	Homo	sapiens	5-hydroxytryptamine (serotonin) receptor 3B [Homo sapiens]
EDL95431.1	Chordata	Rattus	norvegicus	5-hydroxytryptamine (serotonin) receptor 3b, isoform CRA_a [Rattus norvegicus]
GCB70245.1	Chordata	Scyliorhinus	torazame	hypothetical protein scyTo_0001230 [Scyliorhinus torazame]
GCC26243.1	Chordata	Chiloscyllium	punctatum	hypothetical protein chiPu_0004658 [Chiloscyllium punctatum]
KAB0348060.1	Chordata	Muntiacus	muntjak	hypothetical protein FD754_012917 [Muntiacus muntjak]
KAB0371114.1	Chordata	Muntiacus	reevesi	hypothetical protein FD755_017523 [Muntiacus reevesi]
KAF1378227.1	Chordata	Perca	fluviatilis	hypothetical protein PFLUV_G00188340 [Perca fluviatilis]
KAF1408992.1	Chordata	Spheniscus	magellanicus	hypothetical protein FQV22_0007598, partial [Spheniscus magellanicus]
KAF1422767.1	Chordata	Spheniscus	humboldti	hypothetical protein FQV23_0009829, partial [Spheniscus humboldti]
KAF1441499.1	Chordata	Pygoscelis	papua	hypothetical protein FQV07_0002267, partial [Pygoscelis papua]
KAF1473370.1	Chordata	Megadyptes	antipodes antipodes	hypothetical protein FQV17_0016422, partial [Megadyptes antipodes antipodes]
KAF1481601.1	Chordata	Pygoscelis	antarcticus	hypothetical protein FQV08_0011294, partial [Pygoscelis antarcticus]
KAF1538478.1	Chordata	Eudyptes	schlegeli	hypothetical protein FQV10_0011187, partial [Eudyptes schlegeli]
KAF1664750.1	Chordata	Aptenodytes	patagonicus	hypothetical protein FQA23_0005505, partial [Aptenodytes patagonicus]
KAF2977863.1	Chordata	Melospiza	melodia maxima	hypothetical protein EK904_007831, partial [Melospiza melodia maxima]	Positioned in between other phyla
KAF3823592.1	Chordata	Mirounga	leonina	hypothetical protein GH733_007060 [Mirounga leonina]
KAF3849820.1	Chordata	Dissostichus	mawsoni	hypothetical protein F7725_019539 [Dissostichus mawsoni]
KAF3853323.1	Chordata	Dissostichus	mawsoni	hypothetical protein F7725_014011 [Dissostichus mawsoni]	No cys-loop and a TM domain
KAF4008891.1	Chordata	Cervus	hanglu yarkandensis	hypothetical protein G4228_000421, partial [Cervus hanglu yarkandensis]
KAF4790414.1	Chordata	Turdus	rufiventris	hypothetical protein TURU_140993 [Turdus rufiventris]	Positioned in between other phyla
KFO65412.1	Chordata	Corvus	brachyrhynchos	hypothetical protein N302_08483, partial [Corvus brachyrhynchos]	No subunit A ortholog identified
KFO74159.1	Chordata	Cuculus	canorus	hypothetical protein N303_01398, partial [Cuculus canorus]
KFP01224.1	Chordata	Calypte	anna	hypothetical protein N300_12556, partial [Calypte anna]
KFP25181.1	Chordata	Colius	striatus	hypothetical protein N325_05236, partial [Colius striatus]	No subunit A ortholog identified
KFP37589.1	Chordata	Chlamydotis	macqueenii	hypothetical protein N324_10060, partial [Chlamydotis macqueenii]
KFQ26397.1	Chordata	Merops	nubicus	hypothetical protein N331_05849, partial [Merops nubicus]
KFQ49018.1	Chordata	Nestor	notabilis	hypothetical protein N333_06391, partial [Nestor notabilis]
KFQ65111.1	Chordata	Pelecanus	crispus	hypothetical protein N334_02710, partial [Pelecanus crispus]
KFQ69086.1	Chordata	Phaethon	lepturus	hypothetical protein N335_06238, partial [Phaethon lepturus]
KFV13197.1	Chordata	Tauraco	erythrolophus	hypothetical protein N340_00960, partial [Tauraco erythrolophus]
KFV43643.1	Chordata	Tyto	alba	hypothetical protein N341_05984, partial [Tyto alba]
KFV61083.1	Chordata	Picoides	pubescens	hypothetical protein N307_11157, partial [Picoides pubescens]
KFW71396.1	Chordata	Pygoscelis	adeliae	hypothetical protein AS28_07317, partial [Pygoscelis adeliae]
KFW75944.1	Chordata	Manacus	vitellinus	hypothetical protein N305_01341, partial [Manacus vitellinus]
KFZ60678.1	Chordata	Antrostomus	carolinensis	hypothetical protein N321_07882, partial [Antrostomus carolinensis]
KQK76070.1	Chordata	Amazona	aestiva	hypothetical protein AAES_139203 [Amazona aestiva]
MBW05025.1	Chordata	Eschrichtius	robustus	5-hydroxytryptamine receptor 3B, partial [Eschrichtius robustus]	No cys-loop and a TM domain
NP_064670.1	Chordata	Mus	musculus	5-hydroxytryptamine receptor 3B precursor [Mus musculus]
OBS80993.1	Chordata	Neotoma	lepida	hypothetical protein A6R68_20820 [Neotoma lepida]
OWK17979.1	Chordata	Cervus	elaphus hippelaphus	hypothetical protein Celaphus_00008928, partial [Cervus elaphus hippelaphus]	<4 TM domains (lack 4 domains)
OXB55864.1	Chordata	Callipepla	squamata	hypothetical protein ASZ78_001175 [Callipepla squamata]	Positioned in between other phyla
PNJ75907.1	Chordata	Pongo	abelii	HTR3B isoform 1, partial [Pongo abelii]
RVE64290.1	Chordata	Oryzias	javanicus	hypothetical protein OJAV_G00144050 [Oryzias javanicus]
TEA40617.1	Chordata	Sousa	chinensis	hypothetical protein DBR06_SOUSAS24910012, partial [Sousa chinensis]
TFK14947.1	Chordata	Platysternon	megacephalum	hypothetical protein DR999_PMT01656 [Platysternon megacephalum]	Positioned in between other phyla
TKS83243.1	Chordata	Collichthys	lucidus	5-hydroxytryptamine receptor 3B [Collichthys lucidus]
TRZ00010.1	Chordata	Danionella	translucida	hypothetical protein DNTS_022351, partial [Danionella translucida]
TSQ12699.1	Chordata	Bagarius	yarrelli	5-hydroxytryptamine receptor 3B [Bagarius yarrelli]
VCX31481.1	Chordata	Gulo	gulo	unnamed protein product [Gulo gulo]
XP_002613523.1	Chordata	Branchiostoma	floridae	hypothetical protein BRAFLDRAFT_71864 [Branchiostoma floridae]
XP_002708430.1	Chordata	Oryctolagus	cuniculus	PREDICTED: 5-hydroxytryptamine receptor 3B [Oryctolagus cuniculus]
XP_003472729.1	Chordata	Cavia	porcellus	5-hydroxytryptamine receptor 3B [Cavia porcellus]
XP_003805531.2	Chordata	Pan	paniscus	5-hydroxytryptamine receptor 3B isoform X1 [Pan paniscus]
XP_003923738.1	Chordata	Saimiri	boliviensis boliviensis	PREDICTED: 5-hydroxytryptamine receptor 3B [Saimiri boliviensis boliviensis]
XP_003970969.1	Chordata	Takifugu	rubripes	5-hydroxytryptamine receptor 3B [Takifugu rubripes]
XP_004052205.2	Chordata	Gorilla	gorilla gorilla	5-hydroxytryptamine receptor 3B [Gorilla gorilla gorilla]
XP_004427368.2	Chordata	Ceratotherium	simum simum	PREDICTED: 5-hydroxytryptamine receptor 3B [Ceratotherium simum simum]
XP_004585140.1	Chordata	Ochotona	princeps	PREDICTED: 5-hydroxytryptamine receptor 3B [Ochotona princeps]
XP_004666517.1	Chordata	Jaculus	jaculus	PREDICTED: 5-hydroxytryptamine receptor 3B [Jaculus jaculus]
XP_004688896.2	Chordata	Condylura	cristata	PREDICTED: 5-hydroxytryptamine receptor 3B [Condylura cristata]
XP_004712920.1	Chordata	Echinops	telfairi	5-hydroxytryptamine receptor 3B [Echinops telfairi]
XP_005069549.1	Chordata	Mesocricetus	auratus	5-hydroxytryptamine receptor 3B [Mesocricetus auratus]
XP_005347337.1	Chordata	Microtus	ochrogaster	5-hydroxytryptamine receptor 3B [Microtus ochrogaster]
XP_005378682.1	Chordata	Chinchilla	lanigera	PREDICTED: 5-hydroxytryptamine receptor 3B [Chinchilla lanigera]
XP_005458518.1	Chordata	Oreochromis	niloticus	5-hydroxytryptamine receptor 3B isoform X1 [Oreochromis niloticus]
XP_005579746.1	Chordata	Macaca	fascicularis	PREDICTED: 5-hydroxytryptamine receptor 3B [Macaca fascicularis]
XP_005891974.1	Chordata	Bos	mutus	PREDICTED: 5-hydroxytryptamine receptor 3B, partial [Bos mutus]
XP_005916163.1	Chordata	Haplochromis	burtoni	5-hydroxytryptamine receptor 3B [Haplochromis burtoni]
XP_005987339.1	Chordata	Latimeria	chalumnae	PREDICTED: 5-hydroxytryptamine receptor 3B, partial [Latimeria chalumnae]
XP_006026743.1	Chordata	Alligator	sinensis	5-hydroxytryptamine receptor 3B [Alligator sinensis]
XP_006060265.1	Chordata	Bubalus	bubalis	5-hydroxytryptamine receptor 3B [Bubalus bubalis]
XP_006093584.1	Chordata	Myotis	lucifugus	5-hydroxytryptamine receptor 3B [Myotis lucifugus]
XP_006133697.3	Chordata	Pelodiscus	sinensis	5-hydroxytryptamine receptor 3B [Pelodiscus sinensis]
XP_006269244.1	Chordata	Alligator	mississippiensis	PREDICTED: 5-hydroxytryptamine receptor 3B isoform X1 [Alligator mississippiensis]
XP_006761638.1	Chordata	Myotis	davidii	PREDICTED: 5-hydroxytryptamine receptor 3B [Myotis davidii]
XP_006834037.1	Chordata	Chrysochloris	asiatica	PREDICTED: 5-hydroxytryptamine receptor 3B [Chrysochloris asiatica]
XP_006890931.1	Chordata	Elephantulus	edwardii	PREDICTED: 5-hydroxytryptamine receptor 3B [Elephantulus edwardii]
XP_006979810.1	Chordata	Peromyscus	maniculatus bairdii	PREDICTED: 5-hydroxytryptamine receptor 3B [Peromyscus maniculatus bairdii]
XP_007060557.1	Chordata	Chelonia	mydas	5-hydroxytryptamine receptor 3B [Chelonia mydas]
XP_007117294.2	Chordata	Physeter	catodon	LOW QUALITY PROTEIN: 5-hydroxytryptamine receptor 3B [Physeter catodon]
XP_007172093.1	Chordata	Balaenoptera	acutorostrata scammoni	5-hydroxytryptamine receptor 3B [Balaenoptera acutorostrata scammoni]
XP_007250164.1	Chordata	Astyanax	mexicanus	5-hydroxytryptamine receptor 3B [Astyanax mexicanus]
XP_007452284.1	Chordata	Lipotes	vexillifer	PREDICTED: 5-hydroxytryptamine receptor 3B [Lipotes vexillifer]
XP_007494829.1	Chordata	Monodelphis	domestica	PREDICTED: 5-hydroxytryptamine receptor 3B [Monodelphis domestica]
XP_007535665.2	Chordata	Erinaceus	europaeus	PREDICTED: 5-hydroxytryptamine receptor 3B [Erinaceus europaeus]
XP_007563040.1	Chordata	Poecilia	formosa	PREDICTED: 5-hydroxytryptamine receptor 3B [Poecilia formosa]	No subunit A ortholog identified
XP_007883204.1	Chordata	Callorhinchus	milii	PREDICTED: 5-hydroxytryptamine receptor 3B-like [Callorhinchus milii]
XP_007934717.2	Chordata	Orycteropus	afer afer	5-hydroxytryptamine receptor 3B [Orycteropus afer afer]
XP_008071538.1	Chordata	Carlito	syrichta	5-hydroxytryptamine receptor 3B [Carlito syrichta]
XP_008148449.2	Chordata	Eptesicus	fuscus	5-hydroxytryptamine receptor 3B [Eptesicus fuscus]
XP_008170581.1	Chordata	Chrysemys	picta bellii	5-hydroxytryptamine receptor 3B [Chrysemys picta bellii]
XP_008277331.1	Chordata	Stegastes	partitus	PREDICTED: 5-hydroxytryptamine receptor 3B [Stegastes partitus]
XP_008426790.1	Chordata	Poecilia	reticulata	PREDICTED: 5-hydroxytryptamine receptor 3B [Poecilia reticulata]
XP_008529358.1	Chordata	Equus	przewalskii	PREDICTED: LOW QUALITY PROTEIN: 5-hydroxytryptamine receptor 3B [Equus przewalskii]
XP_008589610.1	Chordata	Galeopterus	variegatus	PREDICTED: 5-hydroxytryptamine receptor 3B [Galeopterus variegatus]
XP_008688429.1	Chordata	Ursus	maritimus	PREDICTED: 5-hydroxytryptamine receptor 3B [Ursus maritimus]
XP_008831039.1	Chordata	Nannospalax	galili	5-hydroxytryptamine receptor 3B [Nannospalax galili]
XP_010370671.1	Chordata	Rhinopithecus	roxellana	5-hydroxytryptamine receptor 3B isoform X1 [Rhinopithecus roxellana]
XP_010596253.2	Chordata	Loxodonta	africana	5-hydroxytryptamine receptor 3B [Loxodonta africana]
XP_010731866.3	Chordata	Larimichthys	crocea	5-hydroxytryptamine receptor 3B [Larimichthys crocea]
XP_010810716.2	Chordata	Bos	taurus	5-hydroxytryptamine receptor 3B [Bos taurus]	No subunit A ortholog identified
XP_010828941.1	Chordata	Bison	bison bison	PREDICTED: 5-hydroxytryptamine receptor 3B [Bison bison bison]
XP_010981620.2	Chordata	Camelus	dromedarius	5-hydroxytryptamine receptor 3B [Camelus dromedarius]
XP_011363726.1	Chordata	Pteropus	vampyrus	LOW QUALITY PROTEIN: 5-hydroxytryptamine receptor 3B [Pteropus vampyrus]
XP_011782166.1	Chordata	Colobus	angolensis palliatus	PREDICTED: 5-hydroxytryptamine receptor 3B [Colobus angolensis palliatus]
XP_011832417.1	Chordata	Mandrillus	leucophaeus	PREDICTED: 5-hydroxytryptamine receptor 3B [Mandrillus leucophaeus]
XP_011921685.1	Chordata	Cercocebus	atys	PREDICTED: 5-hydroxytryptamine receptor 3B [Cercocebus atys]
XP_012326059.1	Chordata	Aotus	nancymaae	5-hydroxytryptamine receptor 3B [Aotus nancymaae]
XP_012371290.1	Chordata	Octodon	degus	5-hydroxytryptamine receptor 3B [Octodon degus]
XP_012383549.2	Chordata	Dasypus	novemcinctus	5-hydroxytryptamine receptor 3B [Dasypus novemcinctus]
XP_012389763.2	Chordata	Orcinus	orca	5-hydroxytryptamine receptor 3B [Orcinus orca]
XP_012412783.1	Chordata	Trichechus	manatus latirostris	5-hydroxytryptamine receptor 3B [Trichechus manatus latirostris]
XP_012423539.1	Chordata	Odobenus	rosmarus divergens	PREDICTED: 5-hydroxytryptamine receptor 3B [Odobenus rosmarus divergens]
XP_012514642.1	Chordata	Propithecus	coquereli	PREDICTED: 5-hydroxytryptamine receptor 3B [Propithecus coquereli]
XP_012611819.1	Chordata	Microcebus	murinus	5-hydroxytryptamine receptor 3B [Microcebus murinus]
XP_012663608.1	Chordata	Otolemur	garnettii	5-hydroxytryptamine receptor 3B [Otolemur garnettii]
XP_012679286.1	Chordata	Clupea	harengus	5-hydroxytryptamine receptor 3B [Clupea harengus]
XP_012787308.1	Chordata	Sorex	araneus	PREDICTED: 5-hydroxytryptamine receptor 3B [Sorex araneus]
XP_012822506.1	Chordata	Xenopus	tropicalis	5-hydroxytryptamine receptor 3B [Xenopus tropicalis]
XP_012864946.1	Chordata	Dipodomys	ordii	PREDICTED: 5-hydroxytryptamine receptor 3B [Dipodomys ordii]
XP_012910317.1	Chordata	Mustela	putorius furo	PREDICTED: 5-hydroxytryptamine receptor 3B isoform X1 [Mustela putorius furo]
XP_013764331.1	Chordata	Pundamilia	nyererei	PREDICTED: 5-hydroxytryptamine receptor 3B [Pundamilia nyererei]
XP_013859394.1	Chordata	Austrofundulus	limnaeus	PREDICTED: 5-hydroxytryptamine receptor 3B [Austrofundulus limnaeus]
XP_013992833.1	Chordata	Salmo	salar	PREDICTED: 5-hydroxytryptamine receptor 3B-like isoform X1 [Salmo salar]
XP_014328328.1	Chordata	Xiphophorus	maculatus	5-hydroxytryptamine receptor 3B [Xiphophorus maculatus]
XP_014412279.2	Chordata	Camelus	ferus	LOW QUALITY PROTEIN: 5-hydroxytryptamine receptor 3B [Camelus ferus]
XP_014444247.1	Chordata	Tupaia	chinensis	LOW QUALITY PROTEIN: 5-hydroxytryptamine receptor 3B [Tupaia chinensis]
XP_014711203.1	Chordata	Equus	asinus	PREDICTED: LOW QUALITY PROTEIN: 5-hydroxytryptamine receptor 3B [Equus asinus]
XP_014866703.1	Chordata	Poecilia	mexicana	PREDICTED: uncharacterized protein LOC106932480 [Poecilia mexicana]
XP_014894550.1	Chordata	Poecilia	latipinna	PREDICTED: uncharacterized protein LOC106951461 [Poecilia latipinna]
XP_014934126.2	Chordata	Acinonyx	jubatus	LOW QUALITY PROTEIN: 5-hydroxytryptamine receptor 3B [Acinonyx jubatus]
XP_014971240.1	Chordata	Macaca	mulatta	5-hydroxytryptamine receptor 3B [Macaca mulatta]
XP_015097738.2	Chordata	Vicugna	pacos	5-hydroxytryptamine receptor 3B [Vicugna pacos]
XP_015193122.1	Chordata	Lepisosteus	oculatus	PREDICTED: 5-hydroxytryptamine receptor 3B [Lepisosteus oculatus]
XP_015225675.1	Chordata	Cyprinodon	variegatus	PREDICTED: 5-hydroxytryptamine receptor 3B [Cyprinodon variegatus]
XP_015390088.1	Chordata	Panthera	tigris altaica	PREDICTED: LOW QUALITY PROTEIN: 5-hydroxytryptamine receptor 3B [Panthera tigris altaica]
XP_015445579.1	Chordata	Pteropus	alecto	LOW QUALITY PROTEIN: 5-hydroxytryptamine receptor 3B [Pteropus alecto]
XP_015817540.1	Chordata	Nothobranchius	furzeri	PREDICTED: 5-hydroxytryptamine receptor 3B-like [Nothobranchius furzeri]
XP_016004454.1	Chordata	Rousettus	aegyptiacus	PREDICTED: LOW QUALITY PROTEIN: 5-hydroxytryptamine receptor 3B [Rousettus aegyptiacus]
XP_016076061.1	Chordata	Miniopterus	natalensis	PREDICTED: 5-hydroxytryptamine receptor 3B [Miniopterus natalensis]
XP_016084172.1	Chordata	Sinocyclocheilus	grahami	PREDICTED: 5-hydroxytryptamine receptor 3B-like [Sinocyclocheilus grahami]
XP_016332770.1	Chordata	Sinocyclocheilus	anshuiensis	PREDICTED: 5-hydroxytryptamine receptor 3B-like [Sinocyclocheilus anshuiensis]
XP_016398004.1	Chordata	Sinocyclocheilus	rhinocerous	PREDICTED: 5-hydroxytryptamine receptor 3B-like [Sinocyclocheilus rhinocerous]
XP_017275340.1	Chordata	Kryptolebias	marmoratus	5-hydroxytryptamine receptor 3B [Kryptolebias marmoratus]
XP_017347537.1	Chordata	Ictalurus	punctatus	PREDICTED: 5-hydroxytryptamine receptor 3B [Ictalurus punctatus]
XP_017378794.1	Chordata	Cebus	capucinus imitator	PREDICTED: 5-hydroxytryptamine receptor 3B isoform X2 [Cebus capucinus imitator]
XP_017523928.1	Chordata	Manis	javanica	PREDICTED: 5-hydroxytryptamine receptor 3B [Manis javanica]
XP_017575374.1	Chordata	Pygocentrus	nattereri	5-hydroxytryptamine receptor 3B [Pygocentrus nattereri]
XP_017738503.1	Chordata	Rhinopithecus	bieti	PREDICTED: 5-hydroxytryptamine receptor 3B isoform X3 [Rhinopithecus bieti]
XP_017833036.2	Chordata	Callithrix	jacchus	5-hydroxytryptamine receptor 3B [Callithrix jacchus]
XP_017914413.1	Chordata	Capra	hircus	PREDICTED: 5-hydroxytryptamine receptor 3B [Capra hircus]
XP_018081430.1	Chordata	Xenopus	laevis	PREDICTED: 5-hydroxytryptamine receptor 3B-like [Xenopus laevis]
XP_018425465.1	Chordata	Nanorana	parkeri	PREDICTED: 5-hydroxytryptamine receptor 3B [Nanorana parkeri]
XP_018544828.1	Chordata	Lates	calcarifer	PREDICTED: 5-hydroxytryptamine receptor 3B-like [Lates calcarifer]
XP_018919099.1	Chordata	Cyprinus	carpio	PREDICTED: 5-hydroxytryptamine receptor 3B-like [Cyprinus carpio]
XP_019063760.1	Chordata	Fukomys	damarensis	5-hydroxytryptamine receptor 3B isoform X1 [Fukomys damarensis]
XP_019324656.1	Chordata	Panthera	pardus	PREDICTED: LOW QUALITY PROTEIN: 5-hydroxytryptamine receptor 3B [Panthera pardus]
XP_019367502.1	Chordata	Gavialis	gangeticus	PREDICTED: 5-hydroxytryptamine receptor 3B isoform X1 [Gavialis gangeticus]
XP_019412079.1	Chordata	Crocodylus	porosus	PREDICTED: 5-hydroxytryptamine receptor 3B [Crocodylus porosus]
XP_019520783.1	Chordata	Hipposideros	armiger	PREDICTED: 5-hydroxytryptamine receptor 3B [Hipposideros armiger]
XP_019664705.1	Chordata	Ailuropoda	melanoleuca	5-hydroxytryptamine receptor 3B [Ailuropoda melanoleuca]
XP_019797565.1	Chordata	Tursiops	truncatus	5-hydroxytryptamine receptor 3B [Tursiops truncatus]
XP_019829741.1	Chordata	Bos	indicus	PREDICTED: 5-hydroxytryptamine receptor 3B [Bos indicus]
XP_019903558.1	Chordata	Esox	lucius	5-hydroxytryptamine receptor 3B, partial [Esox lucius]
XP_019952615.1	Chordata	Paralichthys	olivaceus	PREDICTED: 5-hydroxytryptamine receptor 3B-like [Paralichthys olivaceus]
XP_020035703.1	Chordata	Castor	canadensis	LOW QUALITY PROTEIN: 5-hydroxytryptamine receptor 3B, partial [Castor canadensis]
XP_020365656.1	Chordata	Rhincodon	typus	5-hydroxytryptamine receptor 3B-like, partial [Rhincodon typus]
XP_020454201.1	Chordata	Monopterus	albus	5-hydroxytryptamine receptor 3B [Monopterus albus]
XP_020496195.1	Chordata	Labrus	bergylta	5-hydroxytryptamine receptor 3B [Labrus bergylta]
XP_020728442.1	Chordata	Odocoileus	virginianus texanus	5-hydroxytryptamine receptor 3B, partial [Odocoileus virginianus texanus]
XP_020773491.1	Chordata	Boleophthalmus	pectinirostris	5-hydroxytryptamine receptor 3B-like [Boleophthalmus pectinirostris]
XP_020845493.1	Chordata	Phascolarctos	cinereus	5-hydroxytryptamine receptor 3B [Phascolarctos cinereus]
XP_020918525.1	Chordata	Sus	scrofa	5-hydroxytryptamine receptor 3B [Sus scrofa]
XP_021028950.1	Chordata	Mus	caroli	5-hydroxytryptamine receptor 3B [Mus caroli]
XP_021063683.1	Chordata	Mus	pahari	5-hydroxytryptamine receptor 3B [Mus pahari]
XP_021093525.1	Chordata	Heterocephalus	glaber	5-hydroxytryptamine receptor 3B [Heterocephalus glaber]
XP_021174225.1	Chordata	Fundulus	heteroclitus	5-hydroxytryptamine receptor 3B-like [Fundulus heteroclitus]
XP_021324909.1	Chordata	Danio	rerio	5-hydroxytryptamine receptor 3B [Danio rerio]
XP_021488980.1	Chordata	Meriones	unguiculatus	5-hydroxytryptamine receptor 3B [Meriones unguiculatus]
XP_021552296.1	Chordata	Neomonachus	schauinslandi	5-hydroxytryptamine receptor 3B [Neomonachus schauinslandi]
XP_022060537.1	Chordata	Acanthochromis	polyacanthus	5-hydroxytryptamine receptor 3B-like [Acanthochromis polyacanthus]
XP_022274007.1	Chordata	Canis	lupus familiaris	5-hydroxytryptamine receptor 3B [Canis lupus familiaris]
XP_022368903.1	Chordata	Enhydra	lutris kenyoni	5-hydroxytryptamine receptor 3B isoform X1 [Enhydra lutris kenyoni]
XP_022414873.1	Chordata	Delphinapterus	leucas	5-hydroxytryptamine receptor 3B [Delphinapterus leucas]
XP_022616584.1	Chordata	Seriola	dumerili	5-hydroxytryptamine receptor 3B [Seriola dumerili]
XP_023063821.1	Chordata	Piliocolobus	tephrosceles	5-hydroxytryptamine receptor 3B [Piliocolobus tephrosceles]
XP_023094887.1	Chordata	Felis	catus	LOW QUALITY PROTEIN: 5-hydroxytryptamine receptor 3B [Felis catus]
XP_023150585.1	Chordata	Amphiprion	ocellaris	5-hydroxytryptamine receptor 3B-like [Amphiprion ocellaris]
XP_023263434.1	Chordata	Seriola	lalandi dorsalis	5-hydroxytryptamine receptor 3B [Seriola lalandi dorsalis]
XP_023499993.1	Chordata	Equus	caballus	LOW QUALITY PROTEIN: 5-hydroxytryptamine receptor 3B [Equus caballus]
XP_023669385.1	Chordata	Paramormyrops	kingsleyae	5-hydroxytryptamine receptor 3B [Paramormyrops kingsleyae]
XP_023818524.1	Chordata	Oryzias	latipes	5-hydroxytryptamine receptor 3B [Oryzias latipes]
XP_023866427.1	Chordata	Salvelinus	alpinus	5-hydroxytryptamine receptor 3B-like [Salvelinus alpinus]
XP_024072176.1	Chordata	Terrapene	carolina triunguis	5-hydroxytryptamine receptor 3B [Terrapene carolina triunguis]
XP_024121768.1	Chordata	Oryzias	melastigma	5-hydroxytryptamine receptor 3B [Oryzias melastigma]
XP_024426550.1	Chordata	Desmodus	rotundus	LOW QUALITY PROTEIN: 5-hydroxytryptamine receptor 3B [Desmodus rotundus]
XP_024607462.1	Chordata	Neophocaena	asiaeorientalis asiaeorientalis	5-hydroxytryptamine receptor 3B, partial [Neophocaena asiaeorientalis asiaeorientalis]
XP_024652315.1	Chordata	Macaca	nemestrina	5-hydroxytryptamine receptor 3B [Macaca nemestrina]
XP_024659668.1	Chordata	Maylandia	zebra	5-hydroxytryptamine receptor 3B isoform X1 [Maylandia zebra]
XP_025213442.1	Chordata	Theropithecus	gelada	5-hydroxytryptamine receptor 3B [Theropithecus gelada]
XP_025749227.1	Chordata	Callorhinus	ursinus	5-hydroxytryptamine receptor 3B [Callorhinus ursinus]
XP_025784835.1	Chordata	Puma	concolor	LOW QUALITY PROTEIN: 5-hydroxytryptamine receptor 3B [Puma concolor]
XP_025862672.1	Chordata	Vulpes	vulpes	5-hydroxytryptamine receptor 3B [Vulpes vulpes]
XP_025913686.1	Chordata	Apteryx	rowi	LOW QUALITY PROTEIN: 5-hydroxytryptamine receptor 3B-like [Apteryx rowi]	<4 TM domains (lack 4 domains)
XP_026051084.1	Chordata	Carassius	auratus	5-hydroxytryptamine receptor 3B-like [Carassius auratus]
XP_026184332.1	Chordata	Mastacembelus	armatus	LOW QUALITY PROTEIN: 5-hydroxytryptamine receptor 3B-like [Mastacembelus armatus]
XP_026229163.1	Chordata	Anabas	testudineus	LOW QUALITY PROTEIN: 5-hydroxytryptamine receptor 3B-like [Anabas testudineus]
XP_026248386.1	Chordata	Urocitellus	parryii	5-hydroxytryptamine receptor 3B [Urocitellus parryii]
XP_026361736.1	Chordata	Ursus	arctos horribilis	5-hydroxytryptamine receptor 3B [Ursus arctos horribilis]
XP_026861904.2	Chordata	Electrophorus	electricus	5-hydroxytryptamine receptor 3B [Electrophorus electricus]
XP_026937647.1	Chordata	Lagenorhynchus	obliquidens	5-hydroxytryptamine receptor 3B [Lagenorhynchus obliquidens]
XP_026989972.1	Chordata	Tachysurus	fulvidraco	5-hydroxytryptamine receptor 3B [Tachysurus fulvidraco]
XP_027268115.1	Chordata	Cricetulus	griseus	5-hydroxytryptamine receptor 3B isoform X2 [Cricetulus griseus]
XP_027434888.2	Chordata	Zalophus	californianus	5-hydroxytryptamine receptor 3B isoform X1 [Zalophus californianus]
XP_027703093.1	Chordata	Vombatus	ursinus	5-hydroxytryptamine receptor 3B [Vombatus ursinus]
XP_027786239.1	Chordata	Marmota	flaviventris	5-hydroxytryptamine receptor 3B [Marmota flaviventris]
XP_027886579.1	Chordata	Xiphophorus	couchianus	5-hydroxytryptamine receptor 3B [Xiphophorus couchianus]
XP_027961570.1	Chordata	Eumetopias	jubatus	5-hydroxytryptamine receptor 3B [Eumetopias jubatus]	No subunit A ortholog identified
XP_028277902.1	Chordata	Parambassis	ranga	5-hydroxytryptamine receptor 3B-like [Parambassis ranga]
XP_028322344.1	Chordata	Gouania	willdenowi	5-hydroxytryptamine receptor 3B-like [Gouania willdenowi]
XP_028370652.1	Chordata	Phyllostomus	discolor	5-hydroxytryptamine receptor 3B [Phyllostomus discolor]
XP_028450629.1	Chordata	Perca	flavescens	5-hydroxytryptamine receptor 3B-like [Perca flavescens]
XP_028563317.1	Chordata	Podarcis	muralis	5-hydroxytryptamine receptor 3B [Podarcis muralis]
XP_028617942.1	Chordata	Grammomys	surdaster	5-hydroxytryptamine receptor 3B-like, partial [Grammomys surdaster]	<4 TM domains (lack 4 domains)
XP_028665371.1	Chordata	Erpetoichthys	calabaricus	5-hydroxytryptamine receptor 3B [Erpetoichthys calabaricus]
XP_028720953.1	Chordata	Peromyscus	leucopus	5-hydroxytryptamine receptor 3B [Peromyscus leucopus]
XP_028838355.1	Chordata	Denticeps	clupeoides	5-hydroxytryptamine receptor 3B [Denticeps clupeoides]
XP_028931654.1	Chordata	Ornithorhynchus	anatinus	5-hydroxytryptamine receptor 3B, partial [Ornithorhynchus anatinus]
XP_029030401.1	Chordata	Betta	splendens	5-hydroxytryptamine receptor 3B-like [Betta splendens]
XP_029065161.1	Chordata	Monodon	monoceros	5-hydroxytryptamine receptor 3B [Monodon monoceros]
XP_029106631.1	Chordata	Scleropages	formosus	5-hydroxytryptamine receptor 3B [Scleropages formosus]
XP_029304783.1	Chordata	Cottoperca	gobio	5-hydroxytryptamine receptor 3B [Cottoperca gobio]
XP_029356841.1	Chordata	Echeneis	naucrates	uncharacterized protein LOC115042621 isoform X3 [Echeneis naucrates]
XP_029481973.1	Chordata	Oncorhynchus	nerka	LOW QUALITY PROTEIN: 5-hydroxytryptamine receptor 3B-like [Oncorhynchus nerka]
XP_029557728.1	Chordata	Salmo	trutta	5-hydroxytryptamine receptor 3B-like [Salmo trutta]	No cys-loop and a TM domain
XP_029771553.1	Chordata	Suricata	suricatta	LOW QUALITY PROTEIN: 5-hydroxytryptamine receptor 3B [Suricata suricatta]
XP_029923990.1	Chordata	Myripristis	murdjan	5-hydroxytryptamine receptor 3B-like [Myripristis murdjan]
XP_029957254.1	Chordata	Salarias	fasciatus	5-hydroxytryptamine receptor 3B-like [Salarias fasciatus]
XP_030010369.1	Chordata	Sphaeramia	orbicularis	5-hydroxytryptamine receptor 3B [Sphaeramia orbicularis]
XP_030215951.1	Chordata	Gadus	morhua	5-hydroxytryptamine receptor 3B [Gadus morhua]
XP_030294448.1	Chordata	Sparus	aurata	5-hydroxytryptamine receptor 3B [Sparus aurata]
XP_030394521.1	Chordata	Gopherus	evgoodei	5-hydroxytryptamine receptor 3B [Gopherus evgoodei]
XP_030602126.1	Chordata	Archocentrus	centrarchus	5-hydroxytryptamine receptor 3B [Archocentrus centrarchus]
XP_030685194.1	Chordata	Nomascus	leucogenys	5-hydroxytryptamine receptor 3B [Nomascus leucogenys]
XP_030698061.1	Chordata	Globicephala	melas	5-hydroxytryptamine receptor 3B [Globicephala melas]
XP_030886101.1	Chordata	Leptonychotes	weddellii	5-hydroxytryptamine receptor 3B, partial [Leptonychotes weddellii]
XP_031164096.1	Chordata	Sander	lucioperca	5-hydroxytryptamine receptor 3B-like [Sander lucioperca]
XP_031199676.1	Chordata	Mastomys	coucha	5-hydroxytryptamine receptor 3B [Mastomys coucha]
XP_031508785.1	Chordata	Papio	anubis	5-hydroxytryptamine receptor 3B isoform X2 [Papio anubis]
XP_031682609.1	Chordata	Oncorhynchus	kisutch	5-hydroxytryptamine receptor 3B isoform X1 [Oncorhynchus kisutch]
XP_031724896.1	Chordata	Anarrhichthys	ocellatus	5-hydroxytryptamine receptor 3B-like [Anarrhichthys ocellatus]
XP_031813099.1	Chordata	Sarcophilus	harrisii	5-hydroxytryptamine receptor 3B [Sarcophilus harrisii]
XP_032024016.1	Chordata	Hylobates	moloch	5-hydroxytryptamine receptor 3B [Hylobates moloch]
XP_032141375.1	Chordata	Sapajus	apella	5-hydroxytryptamine receptor 3B [Sapajus apella]
XP_032214514.1	Chordata	Mustela	erminea	5-hydroxytryptamine receptor 3B isoform X2 [Mustela erminea]
XP_032283631.1	Chordata	Phoca	vitulina	5-hydroxytryptamine receptor 3B [Phoca vitulina]
XP_032389083.1	Chordata	Etheostoma	spectabile	5-hydroxytryptamine receptor 3B-like [Etheostoma spectabile]
XP_032431308.1	Chordata	Xiphophorus	hellerii	5-hydroxytryptamine receptor 3B [Xiphophorus hellerii]
XP_032450869.1	Chordata	Lynx	canadensis	LOW QUALITY PROTEIN: 5-hydroxytryptamine receptor 3B, partial [Lynx canadensis]
XP_032495714.1	Chordata	Phocoena	sinus	5-hydroxytryptamine receptor 3B [Phocoena sinus]
XP_032652025.1	Chordata	Chelonoidis	abingdonii	5-hydroxytryptamine receptor 3B [Chelonoidis abingdonii]
XP_032694306.1	Chordata	Lontra	canadensis	5-hydroxytryptamine receptor 3B [Lontra canadensis]
XP_032767146.1	Chordata	Rattus	rattus	5-hydroxytryptamine receptor 3B [Rattus rattus]
XP_032905788.1	Chordata	Amblyraja	radiata	5-hydroxytryptamine receptor 3B isoform X2 [Amblyraja radiata]
XP_032976557.1	Chordata	Rhinolophus	ferrumequinum	LOW QUALITY PROTEIN: 5-hydroxytryptamine receptor 3B [Rhinolophus ferrumequinum]
XP_033028422.1	Chordata	Lacerta	agilis	5-hydroxytryptamine receptor 3B [Lacerta agilis]
XP_033060423.1	Chordata	Trachypithecus	francoisi	5-hydroxytryptamine receptor 3B [Trachypithecus francoisi]
XP_033507468.1	Chordata	Epinephelus	lanceolatus	5-hydroxytryptamine receptor 3B [Epinephelus lanceolatus]
XP_033954311.1	Chordata	Pseudochaenichthys	georgianus	5-hydroxytryptamine receptor 3B [Pseudochaenichthys georgianus]
XP_033970272.1	Chordata	Trematomus	bernacchii	5-hydroxytryptamine receptor 3B [Trematomus bernacchii]
XP_034034933.1	Chordata	Thalassophryne	amazonica	LOW QUALITY PROTEIN: 5-hydroxytryptamine receptor 3B [Thalassophryne amazonica]
XP_034089247.1	Chordata	Gymnodraco	acuticeps	5-hydroxytryptamine receptor 3B [Gymnodraco acuticeps]
XP_034167310.1	Chordata	Pangasianodon	hypophthalmus	5-hydroxytryptamine receptor 3B [Pangasianodon hypophthalmus]
XP_034347257.1	Chordata	Arvicanthis	niloticus	5-hydroxytryptamine receptor 3B [Arvicanthis niloticus]
XP_034406238.1	Chordata	Cyclopterus	lumpus	5-hydroxytryptamine receptor 3B [Cyclopterus lumpus]
XP_034463119.1	Chordata	Hippoglossus	hippoglossus	5-hydroxytryptamine receptor 3B isoform X2 [Hippoglossus hippoglossus]
XP_034539933.1	Chordata	Notolabrus	celidotus	5-hydroxytryptamine receptor 3B [Notolabrus celidotus]
XP_034610796.1	Chordata	Trachemys	scripta elegans	5-hydroxytryptamine receptor 3B [Trachemys scripta elegans]
XP_034995910.1	Chordata	Zootoca	vivipara	5-hydroxytryptamine receptor 3B [Zootoca vivipara]	No subunit A ortholog identified
XP_035288544.1	Chordata	Anguilla	anguilla	5-hydroxytryptamine receptor 3B [Anguilla anguilla]	No subunit A ortholog identified
XP_035483041.1	Chordata	Scophthalmus	maximus	5-hydroxytryptamine receptor 3B [Scophthalmus maximus]
XP_035523113.1	Chordata	Morone	saxatilis	5-hydroxytryptamine receptor 3B [Morone saxatilis]	No subunit A ortholog identified
XP_522188.2	Chordata	Pan	troglodytes	5-hydroxytryptamine receptor 3B isoform X1 [Pan troglodytes]
EDO45564.1	Cnidaria	Nematostella	vectensis	predicted protein, partial [Nematostella vectensis]
XP_006823104.1	Hemochordata	Saccoglossus	kowalevskii	PREDICTED: uncharacterized protein LOC102801619 [Saccoglossus kowalevskii]
KOF75367.1	Mollusca	Octopus	bimaculoides	hypothetical protein OCBIM_22034848mg [Octopus bimaculoides]
RUS71038.1	Mollusca	Elysia	chlorotica	hypothetical protein EGW08_021196, partial [Elysia chlorotica]	<4 TM domains (lack 2 doamins)
XP_009064178.1	Mollusca	Lottia	gigantea	hypothetical protein LOTGIDRAFT_52385, partial [Lottia gigantea]
XP_021358068.1	Mollusca	Mizuhopecten	yessoensis	uncharacterized protein LOC110453448 [Mizuhopecten yessoensis]	<4 TM domains (lack 3 doamins)
XP_034313017.1	Mollusca	Crassostrea	gigas	uncharacterized protein LOC105337388 isoform X5 [Crassostrea gigas]
CAB3400753.1	Nematoda	Caenorhabditis	bovis	unnamed protein product [Caenorhabditis bovis]	<4 TM domains (lack 3 doamins)
EGT38755.1	Nematoda	Caenorhabditis	brenneri	hypothetical protein CAEBREN_02316 [Caenorhabditis brenneri]
EYC38342.1	Nematoda	Ancylostoma	ceylanicum	hypothetical protein Y032_0724g1854 [Ancylostoma ceylanicum]
KAE9416277.1	Nematoda	Angiostrongylus	cantonensis	hypothetical protein Angca_009896, partial [Angiostrongylus cantonensis]
KAE9550062.1	Nematoda	Halicephalobus	sp. NKZ332	hypothetical protein FO519_006726 [Halicephalobus sp. NKZ332]
KJH40862.1	Nematoda	Dictyocaulus	viviparus	Cation transporter family protein [Dictyocaulus viviparus]	<4 TM domains (lack 3 doamins)
OUC47652.1	Nematoda	Trichinella	nativa	putative Cation transporter family protein [Trichinella nativa]	<4 TM domains (lack 2 doamins)
OZC12675.1	Nematoda	Onchocerca	flexuosa	Cation transporter family protein [Onchocerca flexuosa]
PAV79781.1	Nematoda	Diploscapter	pachys	hypothetical protein WR25_11116 isoform A [Diploscapter pachys]
PDM82519.1	Nematoda	Pristionchus	pacificus	transmembrane ion channel [Pristionchus pacificus]
PIO62183.1	Nematoda	Teladorsagia	circumcincta	Cation transporter family protein, partial [Teladorsagia circumcincta]
POM33829.1	Nematoda	Caenorhabditis	remanei	hypothetical protein FL81_15110 [Caenorhabditis remanei]
RCN31806.1	Nematoda	Ancylostoma	caninum	Cation transporter family protein [Ancylostoma caninum]
TKR78146.1	Nematoda	Steinernema	carpocapsae	hypothetical protein L596_019002 [Steinernema carpocapsae]
VBB25620.1	Nematoda	Acanthocheilonema	viteae	unnamed protein product [Acanthocheilonema viteae]
VDD90347.1	Nematoda	Enterobius	vermicularis	unnamed protein product, partial [Enterobius vermicularis]
VDK49729.1	Nematoda	Anisakis	simplex	unnamed protein product [Anisakis simplex]	Large TM4 insert
VDK83074.1	Nematoda	Litomosoides	sigmodontis	unnamed protein product [Litomosoides sigmodontis]	Large TM4 insert
VDL70219.1	Nematoda	Nippostrongylus	brasiliensis	unnamed protein product [Nippostrongylus brasiliensis]
VDM38213.1	Nematoda	Toxocara	canis	unnamed protein product [Toxocara canis]
VDM91446.1	Nematoda	Onchocerca	ochengi	unnamed protein product, partial [Onchocerca ochengi]	<4 TM domains (lack 3 doamins)
VDN05206.1	Nematoda	Thelazia	callipaeda	unnamed protein product [Thelazia callipaeda]
VDN59065.1	Nematoda	Dracunculus	medinensis	unnamed protein product [Dracunculus medinensis]	<4 TM domains (lack 3 doamins)
VDN94251.1	Nematoda	Brugia	pahangi	unnamed protein product [Brugia pahangi]
VDO26823.1	Nematoda	Haemonchus	placei	unnamed protein product, partial [Haemonchus placei]
VDO75432.1	Nematoda	Heligmosomoides	polygyrus	unnamed protein product [Heligmosomoides polygyrus]	Large TM3 insert
VDO92101.1	Nematoda	Soboliphyme	baturini	unnamed protein product [Soboliphyme baturini]	<4 TM domains (lack 3 doamins)
VIO92381.1	Nematoda	Brugia	malayi	Uncharacterized protein BM_BM10632 [Brugia malayi]
XP_013298706.1	Nematoda	Necator	americanus	Cation transporter family protein [Necator americanus]	<4 TM domains (lack 3 doamins)
PAA52107.1	Platyhelminthes	Macrostomum	lignano	hypothetical protein BOX15_Mlig023922g2 [Macrostomum lignano]
RTG88762.1	Platyhelminthes	Schistosoma	bovis	uncharacterized protein DC041_0006782 [Schistosoma bovis]	<4 TM domains (lack 3 doamins)
TGZ70806.1	Platyhelminthes	Opisthorchis	felineus	hypothetical protein CRM22_002991 [Opisthorchis felineus]
VDD76298.1	Platyhelminthes	Mesocestoides	corti	unnamed protein product [Mesocestoides corti]
VDK31956.1	Platyhelminthes	Taenia	asiatica	unnamed protein product [Taenia asiatica]
VDN11898.1	Platyhelminthes	Dibothriocephalus	latus	unnamed protein product [Dibothriocephalus latus]	<4 TM domains (lack 4 doamins)
VDP25970.1	Platyhelminthes	Schistosoma	curassoni	unnamed protein product [Schistosoma curassoni]
VEL18020.1	Platyhelminthes	Protopolystoma	xenopodis	unnamed protein product [Protopolystoma xenopodis]	<4 TM domains (lack 2 doamins)
VZH96178.1	Platyhelminthes	Sparganum	proliferum	unnamed protein product [Sparganum proliferum]	<4 TM domains (lack 2 doamins)

## Sheet: 5HT3C
5HT3C Id	Phyla	Genera	Species	Annotation of protein sequence	Reasons to exclude
ELU02623.1	Annelida	Capitella	teleta	hypothetical protein CAPTEDRAFT_52545, partial [Capitella teleta]
XP_009014615.1	Annelida	Helobdella	robusta	hypothetical protein HELRODRAFT_76547, partial [Helobdella robusta]
CAB0014009.1	Arthropoda	Nesidiocoris	tenuis	unnamed protein product [Nesidiocoris tenuis]	No subunit A ortholog identified
CAB0039798.1	Arthropoda	Trichogramma	brassicae	unnamed protein product [Trichogramma brassicae]	No subunit A ortholog identified
CAB3384566.1	Arthropoda	Cloeon	dipterum	Hypothetical predicted protein, partial [Cloeon dipterum]
CRL04701.1	Arthropoda	Clunio	marinus	CLUMA_CG017765, isoform A [Clunio marinus]	No subunit A ortholog identified
EAT44618.1	Arthropoda	Aedes	aegypti	AAEL004006-PA [Aedes aegypti]	No subunit A ortholog identified
EEC16756.1	Arthropoda	Ixodes	scapularis	ligand-gated ionic channel, putative [Ixodes scapularis]	No subunit A ortholog identified
GFG30444.1	Arthropoda	Coptotermes	formosanus	hypothetical protein Cfor_03686, partial [Coptotermes formosanus]
KAF2368502.1	Arthropoda	Trinorchestia	longiramus	Neurotransmitter-gated ion-channel, partial [Trinorchestia longiramus]	No subunit A ortholog identified
KAF2885679.1	Arthropoda	Ignelater	luminosus	hypothetical protein ILUMI_20452 [Ignelater luminosus]	No subunit A ortholog identified
KAF3425309.1	Arthropoda	Frieseomelitta	varia	hypothetical protein E2986_02335 [Frieseomelitta varia]	No subunit A ortholog identified
KAF5288384.1	Arthropoda	Lamprigera	yunnana	hypothetical protein FQA39_LY15474 [Lamprigera yunnana]	No subunit A ortholog identified
KAF5308957.1	Arthropoda	Abscondita	terminalis	hypothetical protein FQR65_LT00039 [Abscondita terminalis]
KAF6203832.1	Arthropoda	Apolygus	lucorum	hypothetical protein GE061_002167 [Apolygus lucorum]	No subunit A ortholog identified
KFB39345.1	Arthropoda	Anopheles	sinensis	AGAP000962-PA-like protein [Anopheles sinensis]	No subunit A ortholog identified
PCG70684.1	Arthropoda	Heliothis	virescens	hypothetical protein B5V51_2710 [Heliothis virescens]
PZC70934.1	Arthropoda	Helicoverpa	armigera	hypothetical protein B5X24_HaOG214595 [Helicoverpa armigera]
RVE43334.1	Arthropoda	Chilo	suppressalis	hypothetical protein evm_012005 [Chilo suppressalis]
VEN44912.1	Arthropoda	Callosobruchus	maculatus	unnamed protein product [Callosobruchus maculatus]	No subunit A ortholog identified
VVC33344.1	Arthropoda	Cinara	cedri	Hypothetical protein CINCED_3A016935 [Cinara cedri]
VVD03361.1	Arthropoda	Leptidea	sinapis	unnamed protein product [Leptidea sinapis]	No subunit A ortholog identified
XP_015046153.1	Arthropoda	Drosophila	yakuba	uncharacterized protein Dyak_GE17393, isoform G [Drosophila yakuba]	No subunit A ortholog identified
XP_016040009.1	Arthropoda	Drosophila	simulans	uncharacterized protein Dsimw501_GD29110, isoform E [Drosophila simulans]	No subunit A ortholog identified
KAF6035083.1	bryozoa	Bugula	neritina	hypothetical protein EB796_006608 [Bugula neritina]	No subunit A ortholog identified
AAL66182.1	Chordata	Homo	sapiens	5-hydroxytryptamine receptor 3 subunit C [Homo sapiens]
CAA55871.1	Chordata	Mus	musculus	5HT3 receptor [Mus musculus]
CBY08048.1	Chordata	Oikopleura	dioica	unnamed protein product [Oikopleura dioica]	No subunit A ortholog identified
CDQ84138.1	Chordata	Oncorhynchus	mykiss	unnamed protein product [Oncorhynchus mykiss]
GCB64712.1	Chordata	Scyliorhinus	torazame	hypothetical protein scyTo_0009855 [Scyliorhinus torazame]
KAA8581361.1	Chordata	Etheostoma	spectabile	hypothetical protein FQN60_002942 [Etheostoma spectabile]
KAB0362687.1	Chordata	Muntiacus	muntjak	hypothetical protein FD754_006843 [Muntiacus muntjak]
KAB0373923.1	Chordata	Muntiacus	reevesi	hypothetical protein FD755_014179, partial [Muntiacus reevesi]
KAB5559018.1	Chordata	Pangasianodon	hypophthalmus	hypothetical protein PHYPO_G00024010 [Pangasianodon hypophthalmus]
KAE8603489.1	Chordata	Xenopus	tropicalis	hypothetical protein XENTR_v10014348, partial [Xenopus tropicalis]
KAF0884648.1	Chordata	Crocuta	crocuta	5HT3C protein, partial [Crocuta crocuta]
KAF1385597.1	Chordata	Perca	fluviatilis	hypothetical protein PFLUV_G00109450 [Perca fluviatilis]
KAF2983139.1	Chordata	Melospiza	melodia maxima	hypothetical protein EK904_011189 [Melospiza melodia maxima]
KAF3840553.1	Chordata	Dissostichus	mawsoni	hypothetical protein F7725_006415 [Dissostichus mawsoni]	No subunit A ortholog identified
KAF4020944.1	Chordata	Cervus	hanglu yarkandensis	hypothetical protein G4228_012316 [Cervus hanglu yarkandensis]
KAF5161777.1	Chordata	Hippoglossus	stenolepis	hypothetical protein HST_G00142500 [Hippoglossus stenolepis]	No subunit A ortholog identified
KTF95238.1	Chordata	Cyprinus	carpio	hypothetical protein cypCar_00022968, partial [Cyprinus carpio]
KYO43969.1	Chordata	Alligator	mississippiensis	hypothetical protein Y1Q_0005868 [Alligator mississippiensis]
MBW01128.1	Chordata	Eschrichtius	robustus	5-hydroxytryptamine receptor 3C, partial [Eschrichtius robustus]
OCT80622.1	Chordata	Xenopus	laevis	hypothetical protein XELAEV_18027439mg [Xenopus laevis]
OWK06187.1	Chordata	Cervus	elaphus hippelaphus	HTR3C [Cervus elaphus hippelaphus]	No subunit A ortholog identified
TDH08617.1	Chordata	Perca	flavescens	hypothetical protein EPR50_G00099900 [Perca flavescens]
TKS74671.1	Chordata	Collichthys	lucidus	5-hydroxytryptamine receptor 3C [Collichthys lucidus]	<4 TM domains (lack 4 domains)
TNN75543.1	Chordata	Liparis	tanakae	5-hydroxytryptamine receptor 3C [Liparis tanakae]
TRZ00011.1	Chordata	Danionella	translucida	hypothetical protein DNTS_022351, partial [Danionella translucida]	No subunit A ortholog identified
VCX37684.1	Chordata	Gulo	gulo	unnamed protein product, partial [Gulo gulo]
XP_001136647.3	Chordata	Pan	troglodytes	5-hydroxytryptamine receptor 3C [Pan troglodytes]
XP_001374473.2	Chordata	Monodelphis	domestica	PREDICTED: 5-hydroxytryptamine receptor 3C-like [Monodelphis domestica]
XP_002600935.1	Chordata	Branchiostoma	floridae	hypothetical protein BRAFLDRAFT_220220 [Branchiostoma floridae]	No subunit A ortholog identified
XP_002716533.1	Chordata	Oryctolagus	cuniculus	PREDICTED: 5-hydroxytryptamine receptor 3C-like [Oryctolagus cuniculus]
XP_002814391.2	Chordata	Pongo	abelii	5-hydroxytryptamine receptor 3C [Pongo abelii]
XP_002915741.1	Chordata	Ailuropoda	melanoleuca	5-hydroxytryptamine receptor 3C [Ailuropoda melanoleuca]
XP_003256589.1	Chordata	Nomascus	leucogenys	5-hydroxytryptamine receptor 3C [Nomascus leucogenys]
XP_003412930.1	Chordata	Loxodonta	africana	5-hydroxytryptamine receptor 3C [Loxodonta africana]
XP_003832043.2	Chordata	Pan	paniscus	5-hydroxytryptamine receptor 3C [Pan paniscus]
XP_003894807.3	Chordata	Papio	anubis	LOW QUALITY PROTEIN: 5-hydroxytryptamine receptor 3C [Papio anubis]
XP_003926992.1	Chordata	Saimiri	boliviensis boliviensis	PREDICTED: 5-hydroxytryptamine receptor 3C [Saimiri boliviensis boliviensis]
XP_003974288.2	Chordata	Takifugu	rubripes	5-hydroxytryptamine receptor 3C-like [Takifugu rubripes]
XP_003991915.1	Chordata	Felis	catus	5-hydroxytryptamine receptor 3C-like [Felis catus]
XP_004003150.2	Chordata	Ovis	aries	5-hydroxytryptamine receptor 3C [Ovis aries]	No subunit A ortholog identified
XP_004038137.3	Chordata	Gorilla	gorilla gorilla	5-hydroxytryptamine receptor 3C [Gorilla gorilla gorilla]
XP_004424722.1	Chordata	Ceratotherium	simum simum	PREDICTED: 5-hydroxytryptamine receptor 3C [Ceratotherium simum simum]
XP_004464688.1	Chordata	Dasypus	novemcinctus	5-hydroxytryptamine receptor 3C [Dasypus novemcinctus]
XP_004603329.1	Chordata	Sorex	araneus	PREDICTED: 5-hydroxytryptamine receptor 3C-like [Sorex araneus]
XP_004675455.1	Chordata	Condylura	cristata	PREDICTED: 5-hydroxytryptamine receptor 3C-like [Condylura cristata]
XP_004713534.1	Chordata	Echinops	telfairi	5-hydroxytryptamine receptor 3C [Echinops telfairi]
XP_004745170.1	Chordata	Mustela	putorius furo	PREDICTED: 5-hydroxytryptamine receptor 3C [Mustela putorius furo]
XP_005548492.1	Chordata	Macaca	fascicularis	PREDICTED: 5-hydroxytryptamine receptor 3C [Macaca fascicularis]
XP_005675257.2	Chordata	Capra	hircus	PREDICTED: 5-hydroxytryptamine receptor 3C [Capra hircus]
XP_005754613.1	Chordata	Pundamilia	nyererei	PREDICTED: 5-hydroxytryptamine receptor 3C-like [Pundamilia nyererei]
XP_005872184.1	Chordata	Myotis	brandtii	PREDICTED: 5-hydroxytryptamine receptor 3C [Myotis brandtii]
XP_005909590.1	Chordata	Bos	mutus	PREDICTED: 5-hydroxytryptamine receptor 3C [Bos mutus]
XP_006056748.1	Chordata	Bubalus	bubalis	5-hydroxytryptamine receptor 3C isoform X3 [Bubalus bubalis]
XP_006084921.1	Chordata	Myotis	lucifugus	5-hydroxytryptamine receptor 3C [Myotis lucifugus]
XP_006160815.1	Chordata	Tupaia	chinensis	5-hydroxytryptamine receptor 3C [Tupaia chinensis]
XP_006183319.1	Chordata	Camelus	ferus	5-hydroxytryptamine receptor 3C isoform X1 [Camelus ferus]
XP_006201115.1	Chordata	Vicugna	pacos	5-hydroxytryptamine receptor 3C [Vicugna pacos]
XP_006773682.1	Chordata	Myotis	davidii	PREDICTED: 5-hydroxytryptamine receptor 3C [Myotis davidii]
XP_006869863.1	Chordata	Chrysochloris	asiatica	PREDICTED: 5-hydroxytryptamine receptor 3C-like [Chrysochloris asiatica]
XP_006884124.1	Chordata	Elephantulus	edwardii	PREDICTED: 5-hydroxytryptamine receptor 3C-like [Elephantulus edwardii]
XP_007077611.1	Chordata	Panthera	tigris altaica	PREDICTED: 5-hydroxytryptamine receptor 3C [Panthera tigris altaica]
XP_007534118.1	Chordata	Erinaceus	europaeus	PREDICTED: 5-hydroxytryptamine receptor 3C-like [Erinaceus europaeus]
XP_007934109.1	Chordata	Orycteropus	afer afer	PREDICTED: 5-hydroxytryptamine receptor 3C-like [Orycteropus afer afer]
XP_008068893.2	Chordata	Carlito	syrichta	5-hydroxytryptamine receptor 3C [Carlito syrichta]
XP_008155731.1	Chordata	Eptesicus	fuscus	5-hydroxytryptamine receptor 3C [Eptesicus fuscus]
XP_008329685.3	Chordata	Cynoglossus	semilaevis	5-hydroxytryptamine receptor 3C-like isoform X2 [Cynoglossus semilaevis]
XP_008524205.1	Chordata	Equus	przewalskii	PREDICTED: 5-hydroxytryptamine receptor 3C [Equus przewalskii]
XP_008703596.1	Chordata	Ursus	maritimus	PREDICTED: 5-hydroxytryptamine receptor 3C-like [Ursus maritimus]
XP_010364540.1	Chordata	Rhinopithecus	roxellana	LOW QUALITY PROTEIN: 5-hydroxytryptamine receptor 3C [Rhinopithecus roxellana]
XP_010783487.1	Chordata	Notothenia	coriiceps	PREDICTED: 5-hydroxytryptamine receptor 3C-like, partial [Notothenia coriiceps]
XP_010853986.1	Chordata	Bison	bison bison	PREDICTED: 5-hydroxytryptamine receptor 3C [Bison bison bison]
XP_010946183.1	Chordata	Camelus	bactrianus	PREDICTED: 5-hydroxytryptamine receptor 3C-like [Camelus bactrianus]	No subunit A ortholog identified
XP_011380850.1	Chordata	Pteropus	vampyrus	5-hydroxytryptamine receptor 3C-like [Pteropus vampyrus]
XP_011737993.2	Chordata	Macaca	nemestrina	5-hydroxytryptamine receptor 3C [Macaca nemestrina]
XP_011801203.1	Chordata	Colobus	angolensis palliatus	PREDICTED: LOW QUALITY PROTEIN: 5-hydroxytryptamine receptor 3C [Colobus angolensis palliatus]
XP_011841554.1	Chordata	Mandrillus	leucophaeus	PREDICTED: LOW QUALITY PROTEIN: 5-hydroxytryptamine receptor 3C-like [Mandrillus leucophaeus]
XP_011889888.1	Chordata	Cercocebus	atys	PREDICTED: LOW QUALITY PROTEIN: 5-hydroxytryptamine receptor 3C-like [Cercocebus atys]
XP_012391708.1	Chordata	Orcinus	orca	LOW QUALITY PROTEIN: 5-hydroxytryptamine receptor 3C-like [Orcinus orca]
XP_012412717.1	Chordata	Trichechus	manatus latirostris	LOW QUALITY PROTEIN: 5-hydroxytryptamine receptor 3C-like [Trichechus manatus latirostris]
XP_012420063.1	Chordata	Odobenus	rosmarus divergens	PREDICTED: LOW QUALITY PROTEIN: 5-hydroxytryptamine receptor 3C-like [Odobenus rosmarus divergens]
XP_012495817.1	Chordata	Propithecus	coquereli	PREDICTED: LOW QUALITY PROTEIN: 5-hydroxytryptamine receptor 3C-like [Propithecus coquereli]
XP_012592493.1	Chordata	Microcebus	murinus	5-hydroxytryptamine receptor 3C [Microcebus murinus]
XP_012668864.1	Chordata	Otolemur	garnettii	5-hydroxytryptamine receptor 3C [Otolemur garnettii]
XP_012783000.1	Chordata	Ochotona	princeps	PREDICTED: 5-hydroxytryptamine receptor 3C-like [Ochotona princeps]
XP_013216488.1	Chordata	Ictidomys	tridecemlineatus	LOW QUALITY PROTEIN: 5-hydroxytryptamine receptor 3C [Ictidomys tridecemlineatus]
XP_013368794.1	Chordata	Chinchilla	lanigera	PREDICTED: LOW QUALITY PROTEIN: 5-hydroxytryptamine receptor 3C [Chinchilla lanigera]
XP_013855072.1	Chordata	Austrofundulus	limnaeus	PREDICTED: uncharacterized protein LOC106510883 [Austrofundulus limnaeus]
XP_014701731.1	Chordata	Equus	asinus	PREDICTED: 5-hydroxytryptamine receptor 3C-like [Equus asinus]
XP_014937455.2	Chordata	Acinonyx	jubatus	5-hydroxytryptamine receptor 3C [Acinonyx jubatus]
XP_015217014.1	Chordata	Lepisosteus	oculatus	PREDICTED: 5-hydroxytryptamine receptor 3C-like [Lepisosteus oculatus]
XP_015250245.1	Chordata	Cyprinodon	variegatus	PREDICTED: 5-hydroxytryptamine receptor 3C-like [Cyprinodon variegatus]
XP_015455371.1	Chordata	Pteropus	alecto	LOW QUALITY PROTEIN: 5-hydroxytryptamine receptor 3C-like [Pteropus alecto]
XP_015826183.1	Chordata	Nothobranchius	furzeri	PREDICTED: 5-hydroxytryptamine receptor 3C-like isoform X1 [Nothobranchius furzeri]
XP_015993462.1	Chordata	Rousettus	aegyptiacus	PREDICTED: LOW QUALITY PROTEIN: 5-hydroxytryptamine receptor 3C-like [Rousettus aegyptiacus]
XP_016073521.1	Chordata	Miniopterus	natalensis	PREDICTED: 5-hydroxytryptamine receptor 3C-like [Miniopterus natalensis]
XP_016521478.1	Chordata	Poecilia	formosa	PREDICTED: uncharacterized protein LOC103130402 [Poecilia formosa]	No subunit A ortholog identified
XP_017393779.1	Chordata	Cebus	capucinus imitator	PREDICTED: 5-hydroxytryptamine receptor 3C [Cebus capucinus imitator]
XP_017536074.1	Chordata	Manis	javanica	PREDICTED: LOW QUALITY PROTEIN: 5-hydroxytryptamine receptor 3C-like [Manis javanica]
XP_017721170.1	Chordata	Rhinopithecus	bieti	PREDICTED: LOW QUALITY PROTEIN: 5-hydroxytryptamine receptor 3C-like [Rhinopithecus bieti]
XP_018423555.1	Chordata	Nanorana	parkeri	PREDICTED: 5-hydroxytryptamine receptor 3C-like [Nanorana parkeri]
XP_018526675.1	Chordata	Lates	calcarifer	PREDICTED: 5-hydroxytryptamine receptor 3C-like isoform X2 [Lates calcarifer]
XP_019201045.1	Chordata	Oreochromis	niloticus	5-hydroxytryptamine receptor 3C isoform X1 [Oreochromis niloticus]
XP_019318868.1	Chordata	Panthera	pardus	PREDICTED: 5-hydroxytryptamine receptor 3C-like [Panthera pardus]
XP_019523605.1	Chordata	Hipposideros	armiger	PREDICTED: 5-hydroxytryptamine receptor 3C [Hipposideros armiger]
XP_019731022.1	Chordata	Hippocampus	comes	PREDICTED: 5-hydroxytryptamine receptor 3C-like [Hippocampus comes]
XP_019823320.1	Chordata	Bos	indicus	PREDICTED: 5-hydroxytryptamine receptor 3C-like [Bos indicus]
XP_020031423.1	Chordata	Castor	canadensis	LOW QUALITY PROTEIN: 5-hydroxytryptamine receptor 3C-like [Castor canadensis]
XP_020452516.1	Chordata	Monopterus	albus	5-hydroxytryptamine receptor 3C-like [Monopterus albus]
XP_020735634.1	Chordata	Odocoileus	virginianus texanus	5-hydroxytryptamine receptor 3C-like [Odocoileus virginianus texanus]
XP_020780285.1	Chordata	Boleophthalmus	pectinirostris	5-hydroxytryptamine receptor 3C-like [Boleophthalmus pectinirostris]
XP_020861525.1	Chordata	Phascolarctos	cinereus	5-hydroxytryptamine receptor 3C-like [Phascolarctos cinereus]
XP_020892113.1	Chordata	Exaiptasia	diaphana	uncharacterized protein LOC110231427 [Exaiptasia diaphana]	No subunit A ortholog identified
XP_020925601.1	Chordata	Sus	scrofa	5-hydroxytryptamine receptor 3C-like [Sus scrofa]	No subunit A ortholog identified
XP_021530196.1	Chordata	Aotus	nancymaae	LOW QUALITY PROTEIN: 5-hydroxytryptamine receptor 3C [Aotus nancymaae]
XP_021548205.1	Chordata	Neomonachus	schauinslandi	LOW QUALITY PROTEIN: 5-hydroxytryptamine receptor 3C [Neomonachus schauinslandi]
XP_022072243.1	Chordata	Acanthochromis	polyacanthus	uncharacterized protein LOC110967040 [Acanthochromis polyacanthus]
XP_022269824.1	Chordata	Canis	lupus familiaris	5-hydroxytryptamine receptor 3C-like [Canis lupus familiaris]
XP_022364271.1	Chordata	Enhydra	lutris kenyoni	5-hydroxytryptamine receptor 3C-like [Enhydra lutris kenyoni]
XP_022426694.1	Chordata	Delphinapterus	leucas	LOW QUALITY PROTEIN: 5-hydroxytryptamine receptor 3C-like [Delphinapterus leucas]
XP_022594009.1	Chordata	Seriola	dumerili	5-hydroxytryptamine receptor 3C-like [Seriola dumerili]
XP_023043458.1	Chordata	Piliocolobus	tephrosceles	LOW QUALITY PROTEIN: 5-hydroxytryptamine receptor 3C [Piliocolobus tephrosceles]
XP_023136592.1	Chordata	Amphiprion	ocellaris	5-hydroxytryptamine receptor 3C-like [Amphiprion ocellaris]
XP_023255597.1	Chordata	Seriola	lalandi dorsalis	5-hydroxytryptamine receptor 3C-like [Seriola lalandi dorsalis]
XP_023478944.1	Chordata	Equus	caballus	5-hydroxytryptamine receptor 3C isoform X3 [Equus caballus]
XP_023980175.1	Chordata	Physeter	catodon	LOW QUALITY PROTEIN: 5-hydroxytryptamine receptor 3C-like [Physeter catodon]
XP_024134954.1	Chordata	Oryzias	melastigma	5-hydroxytryptamine receptor 3C-like [Oryzias melastigma]
XP_024416555.1	Chordata	Desmodus	rotundus	5-hydroxytryptamine receptor 3C [Desmodus rotundus]
XP_024624026.1	Chordata	Neophocaena	asiaeorientalis asiaeorientalis	5-hydroxytryptamine receptor 3C-like [Neophocaena asiaeorientalis asiaeorientalis]
XP_024660891.1	Chordata	Maylandia	zebra	5-hydroxytryptamine receptor 3C-like [Maylandia zebra]
XP_025233149.1	Chordata	Theropithecus	gelada	LOW QUALITY PROTEIN: 5-hydroxytryptamine receptor 3C [Theropithecus gelada]
XP_025307213.1	Chordata	Canis	lupus dingo	5-hydroxytryptamine receptor 3C-like [Canis lupus dingo]	No subunit A ortholog identified
XP_025721804.1	Chordata	Callorhinus	ursinus	LOW QUALITY PROTEIN: 5-hydroxytryptamine receptor 3C-like, partial [Callorhinus ursinus]
XP_025769018.1	Chordata	Puma	concolor	5-hydroxytryptamine receptor 3C-like [Puma concolor]
XP_025863040.1	Chordata	Vulpes	vulpes	5-hydroxytryptamine receptor 3C [Vulpes vulpes]
XP_025998920.1	Chordata	Astatotilapia	calliptera	LOW QUALITY PROTEIN: 5-hydroxytryptamine receptor 3C-like [Astatotilapia calliptera]
XP_026054601.1	Chordata	Carassius	auratus	uncharacterized protein LOC113040491 [Carassius auratus]
XP_026178678.1	Chordata	Mastacembelus	armatus	uncharacterized protein LOC113139593 [Mastacembelus armatus]
XP_026201508.1	Chordata	Anabas	testudineus	uncharacterized protein LOC113152462 [Anabas testudineus]
XP_026353452.1	Chordata	Ursus	arctos	5-hydroxytryptamine receptor 3C-like [Ursus arctos horribilis]
XP_027146263.1	Chordata	Larimichthys	crocea	5-hydroxytryptamine receptor 3C-like isoform X2 [Larimichthys crocea]
XP_027408017.1	Chordata	Bos	indicus x Bos taurus	5-hydroxytryptamine receptor 3C-like [Bos indicus x Bos taurus]	No subunit A ortholog identified
XP_027440889.1	Chordata	Zalophus	californianus	LOW QUALITY PROTEIN: 5-hydroxytryptamine receptor 3C-like [Zalophus californianus]
XP_027731169.1	Chordata	Vombatus	ursinus	5-hydroxytryptamine receptor 3C-like isoform X1 [Vombatus ursinus]
XP_027807292.1	Chordata	Marmota	flaviventris	LOW QUALITY PROTEIN: 5-hydroxytryptamine receptor 3C [Marmota flaviventris]
XP_027883677.1	Chordata	Xiphophorus	couchianus	5-hydroxytryptamine receptor 3C-like [Xiphophorus couchianus]
XP_027956951.1	Chordata	Eumetopias	jubatus	LOW QUALITY PROTEIN: 5-hydroxytryptamine receptor 3C-like [Eumetopias jubatus]	No subunit A ortholog identified
XP_028017922.1	Chordata	Balaenoptera	acutorostrata scammoni	LOW QUALITY PROTEIN: 5-hydroxytryptamine receptor 3C-like [Balaenoptera acutorostrata scammoni]
XP_028259739.1	Chordata	Parambassis	ranga	uncharacterized protein LOC114434618 [Parambassis ranga]
XP_028301248.1	Chordata	Gouania	willdenowi	5-hydroxytryptamine receptor 3C-like [Gouania willdenowi]
XP_028360867.1	Chordata	Phyllostomus	discolor	5-hydroxytryptamine receptor 3C-like [Phyllostomus discolor]
XP_028664787.1	Chordata	Erpetoichthys	calabaricus	uncharacterized protein LOC114657224 [Erpetoichthys calabaricus]
XP_028699316.1	Chordata	Macaca	mulatta	5-hydroxytryptamine receptor 3C [Macaca mulatta]
XP_029005356.1	Chordata	Betta	splendens	uncharacterized protein LOC114854812 [Betta splendens]
XP_029070829.1	Chordata	Monodon	monoceros	LOW QUALITY PROTEIN: 5-hydroxytryptamine receptor 3C-like [Monodon monoceros]
XP_029134178.1	Chordata	Labrus	bergylta	uncharacterized protein LOC109987982 [Labrus bergylta]
XP_029285641.1	Chordata	Cottoperca	gobio	uncharacterized protein LOC115007087 [Cottoperca gobio]
XP_029796625.1	Chordata	Suricata	suricatta	5-hydroxytryptamine receptor 3C-like [Suricata suricatta]
XP_029905525.1	Chordata	Myripristis	murdjan	5-hydroxytryptamine receptor 3C-like [Myripristis murdjan]
XP_029954724.1	Chordata	Salarias	fasciatus	5-hydroxytryptamine receptor 3C-like [Salarias fasciatus]
XP_030185851.1	Chordata	Lynx	canadensis	5-hydroxytryptamine receptor 3C-like [Lynx canadensis]
XP_030228753.1	Chordata	Gadus	morhua	5-hydroxytryptamine receptor 3C-like [Gadus morhua]
XP_030255466.1	Chordata	Sparus	aurata	5-hydroxytryptamine receptor 3C-like [Sparus aurata]
XP_030583077.1	Chordata	Archocentrus	centrarchus	uncharacterized protein LOC115778860 [Archocentrus centrarchus]
XP_030646983.1	Chordata	Chanos	chanos	5-hydroxytryptamine receptor 3C-like [Chanos chanos]
XP_030718221.1	Chordata	Globicephala	melas	LOW QUALITY PROTEIN: 5-hydroxytryptamine receptor 3C-like [Globicephala melas]
XP_030889250.1	Chordata	Leptonychotes	weddellii	LOW QUALITY PROTEIN: 5-hydroxytryptamine receptor 3C [Leptonychotes weddellii]
XP_031615158.1	Chordata	Oreochromis	aureus	5-hydroxytryptamine receptor 3C-like [Oreochromis aureus]
XP_031715189.1	Chordata	Anarrhichthys	ocellatus	5-hydroxytryptamine receptor 3C-like [Anarrhichthys ocellatus]
XP_031824620.1	Chordata	Sarcophilus	harrisii	5-hydroxytryptamine receptor 3C-like [Sarcophilus harrisii]
XP_032027642.1	Chordata	Hylobates	moloch	5-hydroxytryptamine receptor 3C [Hylobates moloch]
XP_032153783.1	Chordata	Sapajus	apella	5-hydroxytryptamine receptor 3C [Sapajus apella]
XP_032195073.1	Chordata	Mustela	erminea	5-hydroxytryptamine receptor 3C-like isoform X2 [Mustela erminea]
XP_032262081.1	Chordata	Phoca	vitulina	5-hydroxytryptamine receptor 3C [Phoca vitulina]
XP_032428180.1	Chordata	Xiphophorus	hellerii	5-hydroxytryptamine receptor 3C-like [Xiphophorus hellerii]
XP_032486757.1	Chordata	Phocoena	sinus	5-hydroxytryptamine receptor 3C-like [Phocoena sinus]
XP_032731376.1	Chordata	Lontra	canadensis	5-hydroxytryptamine receptor 3C isoform X2 [Lontra canadensis]
XP_032944102.1	Chordata	Rhinolophus	ferrumequinum	5-hydroxytryptamine receptor 3C-like isoform X2 [Rhinolophus ferrumequinum]
XP_033058016.1	Chordata	Trachypithecus	francoisi	LOW QUALITY PROTEIN: 5-hydroxytryptamine receptor 3C [Trachypithecus francoisi]
XP_033712240.1	Chordata	Tursiops	truncatus	LOW QUALITY PROTEIN: 5-hydroxytryptamine receptor 3C [Tursiops truncatus]
XP_033821064.1	Chordata	Periophthalmus	magnuspinnatus	5-hydroxytryptamine receptor 3C-like [Periophthalmus magnuspinnatus]
XP_033885447.1	Chordata	Acipenser	ruthenus	5-hydroxytryptamine receptor 3C-like [Acipenser ruthenus]	No subunit A ortholog identified
XP_033937191.1	Chordata	Pseudochaenichthys	georgianus	5-hydroxytryptamine receptor 3C-like [Pseudochaenichthys georgianus]
XP_034002669.1	Chordata	Trematomus	bernacchii	5-hydroxytryptamine receptor 3C-like [Trematomus bernacchii]
XP_034092278.1	Chordata	Gymnodraco	acuticeps	5-hydroxytryptamine receptor 3C-like [Gymnodraco acuticeps]
XP_034092304.1	Chordata	Gymnodraco	acuticeps	5-hydroxytryptamine receptor 3C-like [Gymnodraco acuticeps]	Repeated sequence
XP_034149730.1	Chordata	Esox	lucius	5-hydroxytryptamine receptor 3C [Esox lucius]
XP_034387351.1	Chordata	Cyclopterus	lumpus	5-hydroxytryptamine receptor 3C-like [Cyclopterus lumpus]
XP_034534691.1	Chordata	Notolabrus	celidotus	5-hydroxytryptamine receptor 3C-like [Notolabrus celidotus]
XP_034738060.1	Chordata	Etheostoma	cragini	5-hydroxytryptamine receptor 3C-like [Etheostoma cragini]
XP_034855590.1	Chordata	Mirounga	leonina	LOW QUALITY PROTEIN: 5-hydroxytryptamine receptor 3C-like [Mirounga leonina]	No subunit A ortholog identified
XP_035130510.1	Chordata	Callithrix	jacchus	5-hydroxytryptamine receptor 3C [Callithrix jacchus]
XP_035503919.1	Chordata	Scophthalmus	maximus	5-hydroxytryptamine receptor 3C-like [Scophthalmus maximus]
RMX40655.1	Cnideria	Pocillopora	damicornis	Pocillopora damicornis
CAC5403756.1	Mollusca	Mytilus	coruscus	unnamed protein product [Mytilus coruscus]
PVD19805.1	Mollusca	Pomacea	canaliculata	hypothetical protein C0Q70_20296 [Pomacea canaliculata]
RUS75096.1	Mollusca	Elysia	chlorotica	hypothetical protein EGW08_017150 [Elysia chlorotica]
CAB3403967.1	Nematoda	Caenorhabditis	bovis	unnamed protein product [Caenorhabditis bovis]
EGT39627.1	Nematoda	Caenorhabditis	brenneri	hypothetical protein CAEBREN_04382 [Caenorhabditis brenneri]
NP_498656.3	Nematoda	Caenorhabditis	elegans	Ligand-Gated ion Channel [Caenorhabditis elegans]
OUC46814.1	Nematoda	Trichinella	nativa	putative Cation transporter family protein [Trichinella nativa]
OZF83615.1	Nematoda	Caenorhabditis	remanei	hypothetical protein FL82_15707, partial [Caenorhabditis remanei]
PAV91319.1	Nematoda	Diploscapter	pachys	hypothetical protein WR25_21905 [Diploscapter pachys]
TMS36431.1	Nematoda	Steinernema	carpocapsae	hypothetical protein L596_003596 [Steinernema carpocapsae]
VBB31984.1	Nematoda	Acanthocheilonema	viteae	unnamed protein product [Acanthocheilonema viteae]
VDD89383.1	Nematoda	Enterobius	vermicularis	unnamed protein product [Enterobius vermicularis]
VDM25481.1	Nematoda	Toxocara	canis	unnamed protein product, partial [Toxocara canis]
VDO64735.1	Nematoda	Heligmosomoides	polygyrus	unnamed protein product [Heligmosomoides polygyrus]	No subunit A ortholog identified
VDP07835.1	Nematoda	Soboliphyme	baturini	unnamed protein product [Soboliphyme baturini]
KAA3678692.1	Platyhelminthes	Paragonimus	westermani	uncharacterized protein DEA37_0014955 [Paragonimus westermani]	No subunit A ortholog identified
PAA52742.1	Platyhelminthes	Macrostomum	lignano	hypothetical protein BOX15_Mlig010174g1 [Macrostomum lignano]
TGZ64773.1	Platyhelminthes	Opisthorchis	felineus	hypothetical protein CRM22_006211 [Opisthorchis felineus]
VDD84356.1	Platyhelminthes	Mesocestoides	corti	unnamed protein product [Mesocestoides corti]
VUZ53842.1	Platyhelminthes	Hymenolepis	diminuta	unnamed protein product [Hymenolepis diminuta]
XP_009168996.1	Platyhelminthes	Opisthorchis	viverrini	hypothetical protein T265_05667 [Opisthorchis viverrini]

## Sheet: 5HT3D
5HT3D Id	Phyla	Genera	Species	Annotation of protein sequence	Reasons to exclude
XP_009014503.1	Annelida	Helobdella	robusta	hypothetical protein HELRODRAFT_76360 [Helobdella robusta]	No cys-loop and a TM domain
AAA52182.1	Chordata	Rattus	sp.	5HT3 receptor subunit, partial [Rattus sp.]	No subunit A ortholog identified
AAB02949.1	Chordata	Rattus	norvegicus	5HT3 receptor [Rattus norvegicus]
AAD22054.1	Chordata	Oryctolagus	cuniculus	5-HT3 receptor, partial [Oryctolagus cuniculus]	No subunit A ortholog identified
CAB1314291.1	Chordata	Coregonus sp.	'balchen'	unnamed protein product [Coregonus sp. 'balchen']
CDQ79937.1	Chordata	Oncorhynchus	mykiss	unnamed protein product [Oncorhynchus mykiss]
EHH21765.1	Chordata	Macaca	mulatta	hypothetical protein EGK_04901 [Macaca mulatta]	No cys-loop and a TM domain
GCC21400.1	Chordata	Chiloscyllium	punctatum	hypothetical protein chiPu_0019870 [Chiloscyllium punctatum]
KAA8589506.1	Chordata	Etheostoma	spectabile	hypothetical protein FQN60_012871, partial [Etheostoma spectabile]
KAF0042035.1	Chordata	Scophthalmus	maximus	hypothetical protein F2P81_005567 [Scophthalmus maximus]
KAF1385598.1	Chordata	Perca	fluviatilis	hypothetical protein PFLUV_G00109460 [Perca fluviatilis]
KAF3827361.1	Chordata	Mirounga	leonina	hypothetical protein GH733_002847 [Mirounga leonina]
KAF3846287.1	Chordata	Dissostichus	mawsoni	hypothetical protein F7725_003365, partial [Dissostichus mawsoni]
KAF4092648.1	Chordata	Ameiurus	melas	hypothetical protein AMELA_G00023180 [Ameiurus melas]	No cys-loop and a TM domain
KAF5399440.1	Chordata	Paragonimus	heterotremus	Neurotransmitter-gated ion-channel transmembrane region [Paragonimus heterotremus]	No subunit A ortholog identified
NP_001138615.1	Chordata	Homo	sapiens	5-hydroxytryptamine receptor 3D [Homo sapiens]
OBS68757.1	Chordata	Neotoma	lepida	hypothetical protein A6R68_02694 [Neotoma lepida]	No cys-loop and a TM domain
OCT70524.1	Chordata	Xenopus	laevis	hypothetical protein XELAEV_18037446mg [Xenopus laevis]
OWK05992.1	Chordata	Cervus	elaphus hippelaphus	hypothetical protein Celaphus_00012546 [Cervus elaphus hippelaphus]	No cys-loop and 2 TM domains
OXB72836.1	Chordata	Colinus	virginianus	hypothetical protein H355_012626 [Colinus virginianus]	No cys-loop and a TM domain
PIO23443.1	Chordata	Lithobates	catesbeianus	hypothetical protein AB205_0122790, partial [Lithobates catesbeianus]
PNI54703.1	Chordata	Pan	troglodytes	HTR3D isoform 2, partial [Pan troglodytes]
PNJ69107.1	Chordata	Pongo	abelii	HTR3D isoform 1 [Pongo abelii]
POI23097.1	Chordata	Bambusicola	thoracicus	hypothetical protein CIB84_013156, partial [Bambusicola thoracicus]	No cys-loop and 2 TM domains
TDH05242.1	Chordata	Perca	flavescens	hypothetical protein EPR50_G00141050 [Perca flavescens]	repeated sequence
TDH08615.1	Chordata	Perca	flavescens	hypothetical protein EPR50_G00099880, partial [Perca flavescens]
TNN01088.1	Chordata	Takifugu	bimaculatus	hypothetical protein fugu_010470 [Takifugu bimaculatus]	No cys-loop and a TM domain
TRY56903.1	Chordata	Danionella	translucida	hypothetical protein DNTS_031028 [Danionella translucida]	No cys-loop and a TM domain
XP_014413475.2	Chordata	Camelus	ferus	LOW QUALITY PROTEIN: 5-hydroxytryptamine receptor 3D [Camelus ferus]
XP_014638498.1	Chordata	Ceratotherium	simum simum	PREDICTED: LOW QUALITY PROTEIN: 5-hydroxytryptamine receptor 3D [Ceratotherium simum simum]
XP_015390983.1	Chordata	Panthera	tigris altaica	LOW QUALITY PROTEIN: 5-hydroxytryptamine receptor 3D-like [Panthera tigris altaica]
XP_017159739.1	Chordata	Poecilia	reticulata	PREDICTED: uncharacterized protein LOC103463517 [Poecilia reticulata]
XP_017810529.1	Chordata	Papio	anubis	LOW QUALITY PROTEIN: 5-hydroxytryptamine receptor 3D [Papio anubis]
XP_018528490.1	Chordata	Lates	calcarifer	PREDICTED: LOW QUALITY PROTEIN: uncharacterized protein LOC108881147 [Lates calcarifer]
XP_019319069.1	Chordata	Panthera	pardus	PREDICTED: LOW QUALITY PROTEIN: 5-hydroxytryptamine receptor 3D [Panthera pardus]
XP_020925600.1	Chordata	Sus	scrofa	LOW QUALITY PROTEIN: 5-hydroxytryptamine receptor 3D-like [Sus scrofa]
XP_021326572.1	Chordata	Danio	rerio	zinc-activated ligand-gated ion channel-like isoform X1 [Danio rerio]
XP_023043231.1	Chordata	Piliocolobus	tephrosceles	LOW QUALITY PROTEIN: 5-hydroxytryptamine receptor 3D [Piliocolobus tephrosceles]
XP_023116117.1	Chordata	Felis	catus	5-hydroxytryptamine receptor 3D isoform X2 [Felis catus]
XP_023407262.1	Chordata	Loxodonta	africana	LOW QUALITY PROTEIN: 5-hydroxytryptamine receptor 3D-like [Loxodonta africana]
XP_025233016.1	Chordata	Theropithecus	gelada	LOW QUALITY PROTEIN: 5-hydroxytryptamine receptor 3D-like [Theropithecus gelada]
XP_025725173.1	Chordata	Callorhinus	ursinus	LOW QUALITY PROTEIN: 5-hydroxytryptamine receptor 3D-like [Callorhinus ursinus]
XP_025863039.1	Chordata	Vulpes	vulpes	LOW QUALITY PROTEIN: 5-hydroxytryptamine receptor 3D-like [Vulpes vulpes]
XP_027956952.1	Chordata	Eumetopias	jubatus	LOW QUALITY PROTEIN: 5-hydroxytryptamine receptor 3D-like [Eumetopias jubatus]	No subunit A ortholog identified
XP_029796626.1	Chordata	Suricata	suricatta	LOW QUALITY PROTEIN: 5-hydroxytryptamine receptor 3D-like [Suricata suricatta]	No subunit A ortholog identified
XP_030795227.1	Chordata	Rhinopithecus	roxellana	5-hydroxytryptamine receptor 3D isoform X2 [Rhinopithecus roxellana]
XP_031586118.1	Chordata	Oreochromis	aureus	uncharacterized protein LOC116312775, partial [Oreochromis aureus]	No subunit A ortholog identified
XP_031823979.1	Chordata	Sarcophilus	harrisii	uncharacterized protein LOC117333977 [Pecten maximus]	No subunit A ortholog identified
XP_032027644.1	Chordata	Hylobates	moloch	LOW QUALITY PROTEIN: 5-hydroxytryptamine receptor 3D [Hylobates moloch]
XP_033056869.1	Chordata	Trachypithecus	francoisi	5-hydroxytryptamine receptor 3D isoform X2 [Trachypithecus francoisi]
XP_034528184.1	Chordata	Ailuropoda	melanoleuca	LOW QUALITY PROTEIN: 5-hydroxytryptamine receptor 3D-like [Ailuropoda melanoleuca]
EDO42054.1	Cnideria	Nematostella	vectensis	predicted protein [Nematostella vectensis]	No subunit A ortholog identified
RMX53608.1	Cnideria	Pocillopora	damicornis	hypothetical protein pdam_00023129 [Pocillopora damicornis]
CAC5413744.1	Mollusca	Mytilus	coruscus	unnamed protein product [Mytilus coruscus]
PVD20153.1	Mollusca	Pomacea	canaliculata	hypothetical protein C0Q70_20647 [Pomacea canaliculata]
CAB3406096.1	Nematoda	Caenorhabditis	bovis	unnamed protein product [Caenorhabditis bovis]	No cys-loop and a TM domain
PAV80006.1	Nematoda	Diploscapter	pachys	hypothetical protein WR25_07714 isoform A [Diploscapter pachys]	No cys-loop and a TM domain
TKR57607.1	Nematoda	Steinernema	carpocapsae	hypothetical protein L596_030288 [Steinernema carpocapsae]	No cys-loop and a TM domain
VDK67625.1	Nematoda	Onchocerca	ochengi	unnamed protein product [Onchocerca ochengi]	No cys-loop and a TM domain
VDK72739.1	Nematoda	Litomosoides	sigmodontis	unnamed protein product [Litomosoides sigmodontis]	No cys-loop and a TM domain
VDL63554.1	Nematoda	Nippostrongylus	brasiliensis	unnamed protein product [Nippostrongylus brasiliensis]	No cys-loop and a TM domain
VDO68093.1	Nematoda	Onchocerca	flexuosa	unnamed protein product, partial [Onchocerca flexuosa]	No cys-loop and 2 TM domains
VDP14830.1	Nematoda	Soboliphyme	baturini	unnamed protein product [Soboliphyme baturini]	No cys-loop and a TM domain
VDP20848.1	Nematoda	Heligmosomoides	polygyrus	unnamed protein product [Heligmosomoides polygyrus]	No cys-loop and a TM domain
OAF70747.1	Orthonectida	Intoshia	linei	hypothetical protein A3Q56_01507 [Intoshia linei]	No cys-loop and a TM domain
TGZ67371.1	Platyhelminthes	Opisthorchis	felineus	hypothetical protein CRM22_004829 [Opisthorchis felineus]
VDO87497.1	Platyhelminthes	Schistosoma	margrebowiei	unnamed protein product [Schistosoma margrebowiei]	No cys-loop and 2 TM domains
VDP62807.1	Platyhelminthes	Schistosoma	curassoni	unnamed protein product [Schistosoma curassoni]
VDP66638.1	Platyhelminthes	Echinostoma	caproni	unnamed protein product [Echinostoma caproni]	No cys-loop and 2 TM domains
GAV02417.1	Tardigrada	Ramazzottius	varieornatus	hypothetical protein RvY_12987 [Ramazzottius varieornatus]

## Sheet: 5HT3E
5HT3E Id	Phyla	Genera	Species	Annotation of protein sequence	Reasons to exclude
ELU14382.1	Annelida	Capitella	teleta	hypothetical protein CAPTEDRAFT_204309 [Capitella teleta]
EAT40617.1	Arthropoda	Aedes	aegypti	AAEL007664-PA [Aedes aegypti]	No subunit A ortholog identified
EDV33063.2	Arthropoda	Drosophila	ananassae	uncharacterized protein Dana_GF21872, isoform H [Drosophila ananassae]	No subunit A ortholog identified
EDW78187.2	Arthropoda	Drosophila	willistoni	uncharacterized protein Dwil_GK24143 [Drosophila willistoni]	No subunit A ortholog identified
EFX90115.1	Arthropoda	Daphnia	pulex	hypothetical protein DAPPUDRAFT_39496 [Daphnia pulex]
KAB0801867.1	Arthropoda	Photinus	pyralis	hypothetical protein PPYR_04053 [Photinus pyralis]
KAE9538141.1	Arthropoda	Aphis	glycines	hypothetical protein AGLY_006113 [Aphis glycines]	<4 TM domains (lack 3 domains)
KAF6210406.1	Arthropoda	Apolygus	lucorum	hypothetical protein GE061_013511 [Apolygus lucorum]	No subunit A ortholog identified
KRG07507.1	Arthropoda	Drosophila	mojavensis	uncharacterized protein Dmoj_GI10921, isoform B [Drosophila mojavensis]	No subunit A ortholog identified
KXJ79647.1	Arthropoda	Aedes	albopictus	hypothetical protein RP20_CCG000118 [Aedes albopictus]	<4 TM domains (lack 3 domains)
OXU26415.1	Arthropoda	Trichomalopsis	sarcophagae	hypothetical protein TSAR_003286 [Trichomalopsis sarcophagae]
TRY67674.1	Arthropoda	Tigriopus	californicus	hypothetical protein TCAL_03094 [Tigriopus californicus]
XP_022645426.1	Arthropoda	Varroa	destructor	uncharacterized protein LOC111243713 isoform X2 [Varroa destructor]
EFB29636.1	Chordata	Ailuropoda	melanoleuca	hypothetical protein PANDA_003754, partial [Ailuropoda melanoleuca]
EHB12547.1	Chordata	Heterocephalus	glaber	5-hydroxytryptamine receptor 3E, partial [Heterocephalus glaber]
GCC25593.1	Chordata	Chiloscyllium	punctatum	hypothetical protein [Chiloscyllium punctatum]	Positioned in between other phyla
KAA0201551.1	Chordata	Hyalella	azteca	hypothetical protein HAZT_HAZT005446 [Hyalella azteca]	<4 TM domains (lack 3 domains)
KAA8586554.1	Chordata	Etheostoma	spectabile	hypothetical protein FQN60_000390, partial [Etheostoma spectabile]
KAB0362688.1	Chordata	Muntiacus	muntjak	hypothetical protein FD754_006844, partial [Muntiacus muntjak]
KAB0373926.1	Chordata	Muntiacus	reevesi	hypothetical protein FD755_014182 [Muntiacus reevesi]
KAB0391124.1	Chordata	Balaenoptera	physalus	hypothetical protein E2I00_002188, partial [Balaenoptera physalus]
KAF4020943.1	Chordata	Cervus	hanglu yarkandensis	hypothetical protein G4228_012315 [Cervus hanglu yarkandensis]
KAF4075261.1	Chordata	Ameiurus	melas	hypothetical protein AMELA_G00232570 [Ameiurus melas]
KAF6129353.1	Chordata	Phyllostomus	discolor	hypothetical protein HJG60_002818 [Phyllostomus discolor]	Positioned in between other phyla
KAF6384999.1	Chordata	Rhinolophus	ferrumequinum	hypothetical protein mRhiFer1_008844 [Rhinolophus ferrumequinum]
KFV10261.1	Chordata	Pterocles	gutturalis	hypothetical protein N339_09215, partial [Pterocles gutturalis]	No subunit A ortholog identified
KTF95514.1	Chordata	Cyprinus	carpio	hypothetical protein cypCar_00004299 [Cyprinus carpio]
KYO31127.1	Chordata	Alligator	mississippiensis	zinc-activated ligand-gated ion channel [Alligator mississippiensis]
NP_938056.1	Chordata	Homo	sapiens	5-hydroxytryptamine receptor 3E isoform b [Homo sapiens]
OWK05896.1	Chordata	Cervus	elaphus hippelaphus	hypothetical protein Celaphus_00012545, partial [Cervus elaphus hippelaphus]	<4 TM domains (lack 4 domains)
PIO30749.1	Chordata	Lithobates	catesbeianus	hypothetical protein AB205_0048800 [Lithobates catesbeianus]
PNI54711.1	Chordata	Pan	troglodytes	HTR3E isoform 5 [Pan troglodytes]
PWA21689.1	Chordata	Gambusia	affinis	hypothetical protein CCH79_00003133, partial [Gambusia affinis]
RLV82886.1	Chordata	Erythrura	gouldiae	hypothetical protein DV515_00016540, partial [Erythrura gouldiae]	Positioned in between other phyla
ROI83749.1	Chordata	Anabarilius	grahami	5-hydroxytryptamine receptor 3E, partial [Anabarilius grahami]
VCX37685.1	Chordata	Gulo	gulo	unnamed protein product [Gulo gulo]
XP_002758160.2	Chordata	Callithrix	jacchus	5-hydroxytryptamine receptor 3E isoform X2 [Callithrix jacchus]
XP_003991914.1	Chordata	Felis	catus	5-hydroxytryptamine receptor 3E [Felis catus]
XP_004382348.1	Chordata	Trichechus	manatus latirostris	LOW QUALITY PROTEIN: 5-hydroxytryptamine receptor 3E [Trichechus manatus latirostris]
XP_004406845.1	Chordata	Odobenus	rosmarus divergens	PREDICTED: LOW QUALITY PROTEIN: 5-hydroxytryptamine receptor 3E [Odobenus rosmarus divergens]
XP_004424721.1	Chordata	Ceratotherium	simum simum	PREDICTED: 5-hydroxytryptamine receptor 3E isoform X2 [Ceratotherium simum simum]
XP_004464687.1	Chordata	Dasypus	novemcinctus	LOW QUALITY PROTEIN: 5-hydroxytryptamine receptor 3E [Dasypus novemcinctus]
XP_004603123.1	Chordata	Sorex	araneus	PREDICTED: 5-hydroxytryptamine receptor 3E isoform X2 [Sorex araneus]
XP_004640852.1	Chordata	Octodon	degus	5-hydroxytryptamine receptor 3E [Octodon degus]
XP_004675079.1	Chordata	Condylura	cristata	PREDICTED: LOW QUALITY PROTEIN: 5-hydroxytryptamine receptor 3E [Condylura cristata]
XP_004745176.1	Chordata	Mustela	putorius furo	PREDICTED: 5-hydroxytryptamine receptor 3E isoform X1 [Mustela putorius furo]
XP_005201684.1	Chordata	Bos	taurus	5-hydroxytryptamine receptor 3E [Bos taurus]	No subunit A ortholog identified
XP_005596014.1	Chordata	Macaca	fascicularis	PREDICTED: LOW QUALITY PROTEIN: 5-hydroxytryptamine receptor 3E [Macaca fascicularis]
XP_005601902.1	Chordata	Equus	caballus	5-hydroxytryptamine receptor 3E isoform X5 [Equus caballus]
XP_005675256.1	Chordata	Capra	hircus	PREDICTED: 5-hydroxytryptamine receptor 3E [Capra hircus]
XP_005909589.1	Chordata	Bos	mutus	PREDICTED: 5-hydroxytryptamine receptor 3E isoform X2 [Bos mutus]
XP_005950991.1	Chordata	Haplochromis	burtoni	5-hydroxytryptamine receptor 3E [Haplochromis burtoni]
XP_006056750.1	Chordata	Bubalus	bubalis	5-hydroxytryptamine receptor 3E [Bubalus bubalis]
XP_006183318.2	Chordata	Camelus	ferus	5-hydroxytryptamine receptor 3E isoform X2 [Camelus ferus]
XP_006201112.1	Chordata	Vicugna	pacos	5-hydroxytryptamine receptor 3E isoform X2 [Vicugna pacos]
XP_006884126.1	Chordata	Elephantulus	edwardii	PREDICTED: 5-hydroxytryptamine receptor 3E isoform X2 [Elephantulus edwardii]
XP_007083696.1	Chordata	Panthera	tigris altaica	PREDICTED: 5-hydroxytryptamine receptor 3E isoform X2 [Panthera tigris altaica]
XP_007486154.1	Chordata	Monodelphis	domestica	PREDICTED: 5-hydroxytryptamine receptor 3E-like [Monodelphis domestica]
XP_007934216.1	Chordata	Orycteropus	afer afer	PREDICTED: 5-hydroxytryptamine receptor 3E-like [Orycteropus afer afer]
XP_007970126.1	Chordata	Chlorocebus	sabaeus	PREDICTED: LOW QUALITY PROTEIN: 5-hydroxytryptamine receptor 3E [Chlorocebus sabaeus]
XP_008068887.1	Chordata	Carlito	syrichta	LOW QUALITY PROTEIN: 5-hydroxytryptamine receptor 3E-like [Carlito syrichta]
XP_008289935.1	Chordata	Stegastes	partitus	PREDICTED: 5-hydroxytryptamine receptor 3E-like [Stegastes partitus]
XP_008524208.1	Chordata	Equus	przewalskii	PREDICTED: 5-hydroxytryptamine receptor 3E isoform X2 [Equus przewalskii]
XP_008572429.1	Chordata	Galeopterus	variegatus	PREDICTED: 5-hydroxytryptamine receptor 3E-like isoform X2 [Galeopterus variegatus]
XP_008703481.1	Chordata	Ursus	maritimus	5-hydroxytryptamine receptor 3E isoform X2 [Ursus maritimus]
XP_009237875.1	Chordata	Pongo	abelii	5-hydroxytryptamine receptor 3E isoform X4 [Pongo abelii]
XP_010364501.2	Chordata	Rhinopithecus	roxellana	LOW QUALITY PROTEIN: 5-hydroxytryptamine receptor 3E [Rhinopithecus roxellana]
XP_010853985.1	Chordata	Bison	bison bison	PREDICTED: 5-hydroxytryptamine receptor 3E isoform X2 [Bison bison bison]
XP_010946162.1	Chordata	Camelus	bactrianus	PREDICTED: 5-hydroxytryptamine receptor 3E isoform X2 [Camelus bactrianus]	No subunit A ortholog identified
XP_010974508.1	Chordata	Camelus	dromedarius	5-hydroxytryptamine receptor 3E isoform X2 [Camelus dromedarius]
XP_011737996.1	Chordata	Macaca	nemestrina	LOW QUALITY PROTEIN: 5-hydroxytryptamine receptor 3E [Macaca nemestrina]
XP_011841526.1	Chordata	Mandrillus	leucophaeus	PREDICTED: LOW QUALITY PROTEIN: 5-hydroxytryptamine receptor 3E [Mandrillus leucophaeus]
XP_011889889.1	Chordata	Cercocebus	atys	PREDICTED: LOW QUALITY PROTEIN: 5-hydroxytryptamine receptor 3E-like [Cercocebus atys]
XP_012313454.1	Chordata	Aotus	nancymaae	5-hydroxytryptamine receptor 3E [Aotus nancymaae]
XP_012366069.2	Chordata	Nomascus	leucogenys	5-hydroxytryptamine receptor 3E isoform X4 [Nomascus leucogenys]
XP_012496235.1	Chordata	Propithecus	coquereli	PREDICTED: 5-hydroxytryptamine receptor 3E-like isoform X2 [Propithecus coquereli]
XP_012668859.1	Chordata	Otolemur	garnettii	5-hydroxytryptamine receptor 3E [Otolemur garnettii]	<4 TM domains (lack 4 domains)
XP_012888486.1	Chordata	Dipodomys	ordii	PREDICTED: 5-hydroxytryptamine receptor 3E-like [Dipodomys ordii]
XP_014263656.1	Chordata	Maylandia	zebra	5-hydroxytryptamine receptor 3E [Maylandia zebra]
XP_014347723.1	Chordata	Latimeria	chalumnae	PREDICTED: 5-hydroxytryptamine receptor 3E-like [Latimeria chalumnae]
XP_014701730.1	Chordata	Equus	asinus	PREDICTED: 5-hydroxytryptamine receptor 3E-like isoform X2 [Equus asinus]
XP_014937454.1	Chordata	Acinonyx	jubatus	5-hydroxytryptamine receptor 3E-like [Acinonyx jubatus]
XP_014986932.2	Chordata	Macaca	mulatta	LOW QUALITY PROTEIN: 5-hydroxytryptamine receptor 3E [Macaca mulatta]
XP_015216929.1	Chordata	Lepisosteus	oculatus	PREDICTED: 5-hydroxytryptamine receptor 3E-like [Lepisosteus oculatus]
XP_015250247.1	Chordata	Cyprinodon	variegatus	PREDICTED: 5-hydroxytryptamine receptor 3E-like [Cyprinodon variegatus]
XP_016106194.1	Chordata	Sinocyclocheilus	grahami	PREDICTED: 5-hydroxytryptamine receptor 3E-like [Sinocyclocheilus grahami]
XP_017393946.1	Chordata	Cebus	imitator	5-hydroxytryptamine receptor 3E isoform X2 [Cebus imitator]
XP_017721279.1	Chordata	Rhinopithecus	bieti	PREDICTED: LOW QUALITY PROTEIN: 5-hydroxytryptamine receptor 3E [Rhinopithecus bieti]
XP_018878589.2	Chordata	Gorilla	gorilla gorilla	5-hydroxytryptamine receptor 3E isoform X4 [Gorilla gorilla gorilla]
XP_019128820.1	Chordata	Larimichthys	crocea	5-hydroxytryptamine receptor 3E-like [Larimichthys crocea]
XP_019201586.1	Chordata	Oreochromis	niloticus	5-hydroxytryptamine receptor 3E-like [Oreochromis niloticus]
XP_019318873.1	Chordata	Panthera	pardus	PREDICTED: 5-hydroxytryptamine receptor 3E-like [Panthera pardus]
XP_019814356.1	Chordata	Bos	indicus	PREDICTED: 5-hydroxytryptamine receptor 3E-like [Bos indicus]
XP_019936208.1	Chordata	Paralichthys	olivaceus	PREDICTED: 5-hydroxytryptamine receptor 3E-like [Paralichthys olivaceus]
XP_020031431.1	Chordata	Castor	canadensis	LOW QUALITY PROTEIN: 5-hydroxytryptamine receptor 3E-like [Castor canadensis]
XP_020142091.1	Chordata	Microcebus	murinus	5-hydroxytryptamine receptor 3E [Microcebus murinus]
XP_020735631.1	Chordata	Odocoileus	virginianus texanus	5-hydroxytryptamine receptor 3E-like isoform X2 [Odocoileus virginianus texanus]
XP_020785081.1	Chordata	Boleophthalmus	pectinirostris	5-hydroxytryptamine receptor 3E-like [Boleophthalmus pectinirostris]
XP_020861237.1	Chordata	Phascolarctos	cinereus	LOW QUALITY PROTEIN: 5-hydroxytryptamine receptor 3E-like [Phascolarctos cinereus]
XP_021173947.1	Chordata	Fundulus	heteroclitus	5-hydroxytryptamine receptor 3E-like [Fundulus heteroclitus]
XP_021548193.1	Chordata	Neomonachus	schauinslandi	LOW QUALITY PROTEIN: 5-hydroxytryptamine receptor 3E-like [Neomonachus schauinslandi]
XP_022269849.1	Chordata	Canis	lupus familiaris	5-hydroxytryptamine receptor 3E [Canis lupus familiaris]
XP_022336059.1	Chordata	Crassostrea	virginica	uncharacterized protein LOC111132529 [Crassostrea virginica]	No subunit A ortholog identified
XP_022364307.1	Chordata	Enhydra	lutris kenyoni	5-hydroxytryptamine receptor 3E-like isoform X1 [Enhydra lutris kenyoni]
XP_022521942.1	Chordata	Astyanax	mexicanus	5-hydroxytryptamine receptor 3E-like isoform X2 [Astyanax mexicanus]	<4 TM domains (lack 3 domains)
XP_023043451.1	Chordata	Piliocolobus	tephrosceles	LOW QUALITY PROTEIN: 5-hydroxytryptamine receptor 3E [Piliocolobus tephrosceles]
XP_023195564.1	Chordata	Xiphophorus	maculatus	5-hydroxytryptamine receptor 3E [Xiphophorus maculatus]
XP_023407234.1	Chordata	Loxodonta	africana	LOW QUALITY PROTEIN: 5-hydroxytryptamine receptor 3E-like, partial [Loxodonta africana]
XP_024784113.2	Chordata	Pan	paniscus	5-hydroxytryptamine receptor 3E isoform X1 [Pan paniscus]
XP_025232862.1	Chordata	Theropithecus	gelada	LOW QUALITY PROTEIN: 5-hydroxytryptamine receptor 3E-like [Theropithecus gelada]
XP_025769002.1	Chordata	Puma	concolor	5-hydroxytryptamine receptor 3E-like isoform X1 [Puma concolor]
XP_025863036.1	Chordata	Vulpes	vulpes	5-hydroxytryptamine receptor 3E-like isoform X1 [Vulpes vulpes]
XP_026033494.1	Chordata	Astatotilapia	calliptera	5-hydroxytryptamine receptor 3E-like [Astatotilapia calliptera]
XP_026353446.1	Chordata	Ursus	arctos horribilis	5-hydroxytryptamine receptor 3E-like [Ursus arctos horribilis]
XP_027395454.1	Chordata	Bos	indicus x Bos taurus	5-hydroxytryptamine receptor 3E-like [Bos indicus x Bos taurus]	No subunit A ortholog identified
XP_027731163.1	Chordata	Vombatus	ursinus	5-hydroxytryptamine receptor 3E-like [Vombatus ursinus]
XP_027886118.1	Chordata	Xiphophorus	couchianus	5-hydroxytryptamine receptor 3E-like [Xiphophorus couchianus]
XP_028331180.1	Chordata	Gouania	willdenowi	5-hydroxytryptamine receptor 3E-like isoform X1 [Gouania willdenowi]
XP_028443533.1	Chordata	Perca	flavescens	5-hydroxytryptamine receptor 3E-like [Perca flavescens]
XP_029473193.1	Chordata	Rhinatrema	bivittatum	5-hydroxytryptamine receptor 3E-like [Rhinatrema bivittatum]
XP_029794597.1	Chordata	Suricata	suricatta	LOW QUALITY PROTEIN: 5-hydroxytryptamine receptor 3E-like [Suricata suricatta]
XP_029934210.1	Chordata	Myripristis	murdjan	5-hydroxytryptamine receptor 3E-like [Myripristis murdjan]
XP_029973669.1	Chordata	Salarias	fasciatus	LOW QUALITY PROTEIN: 5-hydroxytryptamine receptor 3E-like [Salarias fasciatus]
XP_029988905.1	Chordata	Sphaeramia	orbicularis	5-hydroxytryptamine receptor 3E-like [Sphaeramia orbicularis]
XP_030185745.1	Chordata	Lynx	canadensis	5-hydroxytryptamine receptor 3E-like isoform X2 [Lynx canadensis]
XP_030229406.1	Chordata	Gadus	morhua	5-hydroxytryptamine receptor 3E-like isoform X2 [Gadus morhua]
XP_030646984.1	Chordata	Chanos	chanos	5-hydroxytryptamine receptor 3E-like [Chanos chanos]
XP_031519389.1	Chordata	Papio	anubis	LOW QUALITY PROTEIN: 5-hydroxytryptamine receptor 3E [Papio anubis]
XP_031602914.1	Chordata	Oreochromis	aureus	5-hydroxytryptamine receptor 3E-like [Oreochromis aureus]
XP_032027640.1	Chordata	Hylobates	moloch	5-hydroxytryptamine receptor 3E isoform X4 [Hylobates moloch]
XP_032154337.1	Chordata	Sapajus	apella	5-hydroxytryptamine receptor 3E [Sapajus apella]
XP_032195118.1	Chordata	Mustela	erminea	5-hydroxytryptamine receptor 3E [Mustela erminea]
XP_032262950.1	Chordata	Phoca	vitulina	LOW QUALITY PROTEIN: 5-hydroxytryptamine receptor 3E-like [Phoca vitulina]
XP_032427422.1	Chordata	Xiphophorus	hellerii	5-hydroxytryptamine receptor 3E-like [Xiphophorus hellerii]
XP_032731378.1	Chordata	Lontra	canadensis	5-hydroxytryptamine receptor 3E-like isoform X2 [Lontra canadensis]
XP_033056879.1	Chordata	Trachypithecus	francoisi	LOW QUALITY PROTEIN: 5-hydroxytryptamine receptor 3E [Trachypithecus francoisi]
XP_033181057.1	Chordata	Mastacembelus	armatus	uncharacterized protein LOC113139592 [Mastacembelus armatus]
XP_033477907.1	Chordata	Epinephelus	lanceolatus	5-hydroxytryptamine receptor 3E-like [Epinephelus lanceolatus]
XP_033618591.1	Chordata	Fukomys	damarensis	LOW QUALITY PROTEIN: 5-hydroxytryptamine receptor 3E [Fukomys damarensis]
XP_033841036.1	Chordata	Periophthalmus	magnuspinnatus	uncharacterized protein LOC117387607 [Periophthalmus magnuspinnatus]
XP_033975858.1	Chordata	Trematomus	bernacchii	5-hydroxytryptamine receptor 3E-like [Trematomus bernacchii]
XP_034855591.1	Chordata	Mirounga	leonina	LOW QUALITY PROTEIN: 5-hydroxytryptamine receptor 3E-like [Mirounga leonina]	No subunit A ortholog identified
XP_035566080.1	Chordata	Canis	lupus dingo	5-hydroxytryptamine receptor 3E-like isoform X2 [Canis lupus dingo]	No subunit A ortholog identified
XP_035670062.1	Chordata	Branchiostoma	floridae	uncharacterized protein LOC118411691 [Branchiostoma floridae]	No subunit A ortholog identified
RMX58440.1	Cnidaria	Pocillopora	damicornis	hypothetical protein pdam_00019708 [Pocillopora damicornis]
PIK35927.1	Echinodermata	Apostichopus	japonicus	hypothetical protein BSL78_27244 [Apostichopus japonicus]
CAC5378276.1	Mollusca	Mytilus	coruscus	unnamed protein product [Mytilus coruscus]
KOF97703.1	Mollusca	Octopus	bimaculoides	hypothetical protein OCBIM_22028723mg, partial [Octopus bimaculoides]		crasso
PSN52187.1	Mollusca	Blattella	germanica	hypothetical protein C0J52_06090, partial [Blattella germanica]	No cys-loop and a TM domain
XP_021357144.1	Mollusca	Monodelphis	yessoensis	uncharacterized protein LOC110452793 [Mizuhopecten yessoensis]
XP_029646620.1	Mollusca	Octopus	vulgaris	uncharacterized protein LOC115220613 [Octopus vulgaris]	No subunit A ortholog identified
PAV71956.1	Nematoda	Diploscapter	pachys	hypothetical protein WR25_16659 [Diploscapter pachys]
PDM83804.1	Nematoda	Pristionchus	pacificus	lgc-11, partial [Pristionchus pacificus]	<4 TM domains (lack 3 domains)
PIO59673.1	Nematoda	Teladorsagia	circumcincta	hypothetical protein TELCIR_18854, partial [Teladorsagia circumcincta]	No subunit A ortholog identified
PIO76173.1	Nematoda	Teladorsagia	circumcincta	Cation transporter family protein [Teladorsagia circumcincta]
VDK65994.1	Nematoda	Onchocerca	ochengi	unnamed protein product [Onchocerca ochengi]
VDN31365.1	Nematoda	Cylicostephanus	goldi	unnamed protein product [Cylicostephanus goldi]	<4 TM domains (lack 4 domains)
VDO05649.1	Nematoda	Rodentolepis	nana	unnamed protein product [Rodentolepis nana]
VDO48441.1	Nematoda	Brugia	timori	unnamed protein product [Brugia timori]
VDO76997.1	Nematoda	Heligmosomoides	polygyrus	unnamed protein product [Heligmosomoides polygyrus]	No subunit A ortholog identified
VDP18321.1	Nematoda	Onchocerca	flexuosa	unnamed protein product, partial [Onchocerca flexuosa]
OAF66806.1	Orthonectida	Intoshia	linei	hypothetical protein A3Q56_05478 [Intoshia linei]
PAA48595.1	Platyhelmenthes	Macrostomum	lignano	hypothetical protein BOX15_Mlig020283g2 [Macrostomum lignano]
RTG87634.1	Platyhelmenthes	Schistosoma	bovis	uncharacterized protein DC041_0003524 [Schistosoma bovis]
TGZ64771.1	Platyhelmenthes	Opisthorchis	felineus	hypothetical protein CRM22_006211 [Opisthorchis felineus]
VDD76089.1	Platyhelmenthes	Mesocestoides	corti	unnamed protein product [Mesocestoides corti]
VDL64051.1	Platyhelmenthes	Hymenolepis	diminuta	unnamed protein product [Hymenolepis diminuta]
VDL89003.1	Platyhelmenthes	Schistocephalus	solidus	unnamed protein product [Schistocephalus solidus]
VDM30250.1	Platyhelmenthes	Hydatigera	taeniaeformis	unnamed protein product [Hydatigera taeniaeformis]
VDN10942.1	Platyhelmenthes	Dibothriocephalus	latus	unnamed protein product [Dibothriocephalus latus]	No subunit A ortholog identified
VDP32347.1	Platyhelmenthes	Schistosoma	mattheei	unnamed protein product [Schistosoma mattheei]
VDQ02263.1	Platyhelmenthes	Trichobilharzia	regenti	unnamed protein product [Trichobilharzia regenti]
VZI07514.1	Platyhelmenthes	Sparganum	proliferum	unnamed protein product [Sparganum proliferum]
